# Supplementary material for: Thrips (Thysanoptera: Terebrantia) in Nectarine Orchards in North-East Spain: Species Diversity and Fruit Damage
Source: Insects. 2024 Sep 14;15(9):699. doi: 10.3390/insects15090699 (PMC11432288; doi:10.3390/insects15090699)
Supplement: Supplementary file 1 [file insects-15-00699-s001.zip]

Archive with 1 entries (1 files):
- insects-3179329 supplementary.xlsx
