# Supplementary material for: Thrips (Thysanoptera: Terebrantia) in Nectarine Orchards in North-East Spain: Species Diversity and Fruit Damage
Source: Insects. 2024 Sep 14;15(9):699. doi: 10.3390/insects15090699 (PMC11432288; doi:10.3390/insects15090699)
Supplement: Supplementary file 1 [file insects-15-00699-s001.zip › insects-3179329 supplementary.xlsx]

## Sheet: Lleida_species
Area	Year	Sampling	Management	Preparation	Orchard	Block	Date	Sample2	Individual	Species	M/F
Lleida	2021	CA	IPM	1	Substituta	2	2021-06-22	fulles nectarina	1	Thrips fuscipennis	F
Lleida	2021	CA	IPM	1	Substituta	2	2021-06-22	fulles nectarina	2	Thrips fuscipennis	F
Lleida	2021	CA	IPM	1	Substituta	2	2021-06-22	fulles nectarina	3	Thrips fuscipennis	F
Lleida	2021	CA	IPM	1	Substituta	3	2021-06-22	fulles nectarina	1	Thrips fuscipennis	F
Lleida	2021	CA	IPM	1	Substituta	1	2021-06-22	fulles nectarina	1	Not identified	F
Lleida	2021	CA	IPM	1	Substituta	1	2021-06-22	frappage nectarina	1	Thrips tabaci	F
Lleida	2021	CA	IPM	1	Substituta	1	2021-06-22	frappage nectarina	2	Thrips fuscipennis	F
Lleida	2021	CA	IPM	1	Substituta	1	2021-06-22	frappage nectarina	3	Thrips fuscipennis	F
Lleida	2021	CA	IPM	1	Substituta	1	2021-06-22	frappage nectarina	4	Thrips fuscipennis	F
Lleida	2021	CA	IPM	1	Substituta	1	2021-06-22	frappage nectarina	5	Tenothrips frici	F
Lleida	2021	CA	IPM	1	Substituta	1	2021-06-22	frappage nectarina	6	Thrips fuscipennis	F
Lleida	2021	CA	IPM	1	Substituta	1	2021-06-22	frappage nectarina	7	Thrips fuscipennis	F
Lleida	2021	CA	IPM	1	Substituta	1	2021-06-22	frappage nectarina	8	Thrips fuscipennis	F
Lleida	2021	CA	IPM	1	Substituta	1	2021-06-22	frappage nectarina	9	Thrips fuscipennis	F
Lleida	2021	CA	IPM	1	Substituta	1	2021-06-22	frappage nectarina	10	Thrips fuscipennis	F
Lleida	2021	CA	IPM	2	Substituta	1	2021-06-22	frappage nectarina	1	Thrips fuscipennis	F
Lleida	2021	CA	IPM	2	Substituta	1	2021-06-22	frappage nectarina	2	Thrips fuscipennis	F
Lleida	2021	CA	IPM	2	Substituta	1	2021-06-22	frappage nectarina	3	Thrips fuscipennis	F
Lleida	2021	CA	IPM	2	Substituta	1	2021-06-22	frappage nectarina	4	Thrips fuscipennis	F
Lleida	2021	CA	IPM	2	Substituta	1	2021-06-22	frappage nectarina	5	Thrips fuscipennis	F
Lleida	2021	CA	IPM	2	Substituta	1	2021-06-22	frappage nectarina	6	Thrips fuscipennis	F
Lleida	2021	CA	IPM	2	Substituta	1	2021-06-22	frappage nectarina	7	Thrips fuscipennis	F
Lleida	2021	CA	IPM	2	Substituta	1	2021-06-22	frappage nectarina	8	Thrips fuscipennis	F
Lleida	2021	CA	IPM	2	Substituta	1	2021-06-22	frappage nectarina	9	Thrips fuscipennis	F
Lleida	2021	CA	IPM	2	Substituta	1	2021-06-22	frappage nectarina	10	Thrips fuscipennis	F
Lleida	2021	CA	IPM	2	Substituta	1	2021-06-22	frappage nectarina	11	Thrips fuscipennis	F
Lleida	2021	CA	IPM	2	Substituta	1	2021-06-22	frappage nectarina	12	Thrips fuscipennis	F
Lleida	2021	CA	IPM	1	Substituta	2	2021-06-22	frappage nectarina	1	Thrips fuscipennis	F
Lleida	2021	CA	IPM	1	Substituta	2	2021-06-22	frappage nectarina	2	Thrips fuscipennis	F
Lleida	2021	CA	IPM	1	Substituta	2	2021-06-22	frappage nectarina	3	Thrips fuscipennis	F
Lleida	2021	CA	IPM	1	Substituta	2	2021-06-22	frappage nectarina	4	Thrips fuscipennis	F
Lleida	2021	CA	IPM	1	Substituta	2	2021-06-22	frappage nectarina	5	Thrips fuscipennis	F
Lleida	2021	CA	IPM	1	Substituta	2	2021-06-22	frappage nectarina	6	Thrips fuscipennis	F
Lleida	2021	CA	IPM	1	Substituta	2	2021-06-22	frappage nectarina	7	Thrips fuscipennis	F
Lleida	2021	CA	IPM	1	Substituta	2	2021-06-22	frappage nectarina	8	Thrips fuscipennis	F
Lleida	2021	CA	IPM	2	Substituta	2	2021-06-22	frappage nectarina	1	Thrips fuscipennis	F
Lleida	2021	CA	IPM	2	Substituta	2	2021-06-22	frappage nectarina	2	Thrips fuscipennis	F
Lleida	2021	CA	IPM	2	Substituta	2	2021-06-22	frappage nectarina	3	Thrips fuscipennis	F
Lleida	2021	CA	IPM	2	Substituta	2	2021-06-22	frappage nectarina	4	Thrips fuscipennis	F
Lleida	2021	CA	IPM	2	Substituta	2	2021-06-22	frappage nectarina	5	Thrips fuscipennis	F
Lleida	2021	CA	IPM	2	Substituta	2	2021-06-22	frappage nectarina	6	Thrips fuscipennis	F
Lleida	2021	CA	IPM	2	Substituta	2	2021-06-22	frappage nectarina	7	Thrips fuscipennis	F
Lleida	2021	CA	IPM	2	Substituta	2	2021-06-22	frappage nectarina	8	Thrips fuscipennis	F
Lleida	2021	CA	IPM	2	Substituta	2	2021-06-22	frappage nectarina	9	Thrips fuscipennis	F
Lleida	2021	CA	IPM	2	Substituta	2	2021-06-22	frappage nectarina	10	Thrips fuscipennis	F
Lleida	2021	CA	IPM	3	Substituta	2	2021-06-22	frappage nectarina	1	Thrips fuscipennis	F
Lleida	2021	CA	IPM	3	Substituta	2	2021-06-22	frappage nectarina	2	Thrips fuscipennis	F
Lleida	2021	CA	IPM	3	Substituta	2	2021-06-22	frappage nectarina	3	Thrips fuscipennis	F
Lleida	2021	CA	IPM	3	Substituta	2	2021-06-22	frappage nectarina	4	Thrips fuscipennis	F
Lleida	2021	CA	IPM	3	Substituta	2	2021-06-22	frappage nectarina	5	Thrips fuscipennis	F
Lleida	2021	CA	IPM	3	Substituta	2	2021-06-22	frappage nectarina	6	Thrips fuscipennis	F
Lleida	2021	CA	IPM	3	Substituta	2	2021-06-22	frappage nectarina	7	Thrips fuscipennis	F
Lleida	2021	CA	IPM	3	Substituta	2	2021-06-22	frappage nectarina	8	Thrips fuscipennis	F
Lleida	2021	CA	IPM	3	Substituta	2	2021-06-22	frappage nectarina	9	Thrips fuscipennis	F
Lleida	2021	CA	IPM	3	Substituta	2	2021-06-22	frappage nectarina	10	Thrips fuscipennis	F
Lleida	2021	CA	IPM	1	Substituta	3	2021-06-22	frappage nectarina	1	Thrips fuscipennis	M
Lleida	2021	CA	IPM	1	Substituta	3	2021-06-22	frappage nectarina	2	Thrips fuscipennis	M
Lleida	2021	CA	IPM	1	Substituta	3	2021-06-22	frappage nectarina	3	Thrips fuscipennis	M
Lleida	2021	CA	IPM	1	Substituta	3	2021-06-22	frappage nectarina	4	Thrips fuscipennis	M
Lleida	2021	CA	IPM	1	Substituta	3	2021-06-22	frappage nectarina	5	Thrips fuscipennis	M
Lleida	2021	CA	IPM	1	Substituta	3	2021-06-22	frappage nectarina	6	Frankliniella occidentalis	F
Lleida	2021	CA	IPM	1	Substituta	3	2021-06-22	frappage nectarina	7	Thrips fuscipennis	M
Lleida	2021	CA	IPM	1	Substituta	3	2021-06-22	frappage nectarina	8	Thrips fuscipennis	M
Lleida	2021	CA	IPM	1	Substituta	3	2021-06-22	frappage nectarina	9	Thrips fuscipennis	M
Lleida	2021	CA	IPM	1	Substituta	3	2021-06-22	frappage nectarina	10	Thrips fuscipennis	M
Lleida	2021	CA	IPM	2	Substituta	3	2021-06-22	frappage nectarina	1	Thrips fuscipennis	F
Lleida	2021	CA	IPM	2	Substituta	3	2021-06-22	frappage nectarina	2	Thrips fuscipennis	F
Lleida	2021	CA	IPM	2	Substituta	3	2021-06-22	frappage nectarina	3	Thrips fuscipennis	F
Lleida	2021	CA	IPM	2	Substituta	3	2021-06-22	frappage nectarina	4	Thrips fuscipennis	F
Lleida	2021	CA	IPM	2	Substituta	3	2021-06-22	frappage nectarina	5	Thrips fuscipennis	F
Lleida	2021	CA	IPM	2	Substituta	3	2021-06-22	frappage nectarina	6	Thrips fuscipennis	M
Lleida	2021	CA	IPM	2	Substituta	3	2021-06-22	frappage nectarina	7	Thrips fuscipennis	F
Lleida	2021	CA	IPM	2	Substituta	3	2021-06-22	frappage nectarina	8	Thrips fuscipennis	F
Lleida	2021	CA	IPM	2	Substituta	3	2021-06-22	frappage nectarina	9	Thrips fuscipennis	M
Lleida	2021	CA	IPM	2	Substituta	3	2021-06-22	frappage nectarina	10	Thrips fuscipennis	F
Lleida	2021	CA	IPM	3	Substituta	3	2021-06-22	frappage nectarina	1	Thrips fuscipennis	F
Lleida	2021	CA	IPM	3	Substituta	3	2021-06-22	frappage nectarina	2	Thrips fuscipennis	F
Lleida	2021	CA	IPM	3	Substituta	3	2021-06-22	frappage nectarina	3	Thrips fuscipennis	F
Lleida	2021	CA	IPM	3	Substituta	3	2021-06-22	frappage nectarina	4	Thrips fuscipennis	F
Lleida	2021	CA	IPM	3	Substituta	3	2021-06-22	frappage nectarina	5	Thrips fuscipennis	F
Lleida	2021	CA	IPM	3	Substituta	3	2021-06-22	frappage nectarina	6	Thrips fuscipennis	F
Lleida	2021	CA	IPM	3	Substituta	3	2021-06-22	frappage nectarina	7	Thrips fuscipennis	F
Lleida	2021	CA	IPM	3	Substituta	3	2021-06-22	frappage nectarina	8	Thrips fuscipennis	F
Lleida	2021	CA	IPM	3	Substituta	3	2021-06-22	frappage nectarina	9	Thrips fuscipennis	F
Lleida	2021	CA	IPM	3	Substituta	3	2021-06-22	frappage nectarina	10	Thrips fuscipennis	F
Lleida	2021	CA	IPM	4	Substituta	3	2021-06-22	frappage nectarina	1	Thrips fuscipennis	F
Lleida	2021	CA	IPM	4	Substituta	3	2021-06-22	frappage nectarina	2	Thrips fuscipennis	F
Lleida	2021	CA	IPM	4	Substituta	3	2021-06-22	frappage nectarina	3	Thrips fuscipennis	F
Lleida	2021	CA	IPM	4	Substituta	3	2021-06-22	frappage nectarina	4	Thrips fuscipennis	F
Lleida	2021	CA	IPM	4	Substituta	3	2021-06-22	frappage nectarina	5	Thrips fuscipennis	F
Lleida	2021	CA	IPM	4	Substituta	3	2021-06-22	frappage nectarina	6	Thrips fuscipennis	F
Lleida	2021	CA	IPM	4	Substituta	3	2021-06-22	frappage nectarina	7	Thrips fuscipennis	F
Lleida	2021	CA	IPM	4	Substituta	3	2021-06-22	frappage nectarina	8	Thrips fuscipennis	F
Lleida	2021	CA	IPM	4	Substituta	3	2021-06-22	frappage nectarina	9	Thrips fuscipennis	F
Lleida	2021	CA	IPM	4	Substituta	3	2021-06-22	frappage nectarina	10	Thrips fuscipennis	F
Lleida	2021	CA	IPM	5	Substituta	3	2021-06-22	frappage nectarina	1	Thrips fuscipennis	F
Lleida	2021	CA	IPM	5	Substituta	3	2021-06-22	frappage nectarina	2	Thrips fuscipennis	F
Lleida	2021	CA	IPM	5	Substituta	3	2021-06-22	frappage nectarina	3	Thrips fuscipennis	F
Lleida	2021	CA	IPM	5	Substituta	3	2021-06-22	frappage nectarina	4	Thrips fuscipennis	F
Lleida	2021	CA	IPM	5	Substituta	3	2021-06-22	frappage nectarina	5	Thrips fuscipennis	F
Lleida	2021	CA	IPM	5	Substituta	3	2021-06-22	frappage nectarina	6	Thrips fuscipennis	F
Lleida	2021	CA	IPM	5	Substituta	3	2021-06-22	frappage nectarina	7	Thrips fuscipennis	F
Lleida	2021	CA	IPM	5	Substituta	3	2021-06-22	frappage nectarina	8	Thrips fuscipennis	F
Lleida	2021	CA	IPM	5	Substituta	3	2021-06-22	frappage nectarina	9	Thrips fuscipennis	F
Lleida	2021	CA	IPM	5	Substituta	3	2021-06-22	frappage nectarina	10	Thrips fuscipennis	F
Lleida	2021	CA	IPM	6	Substituta	3	2021-06-22	frappage nectarina	1	Thrips fuscipennis	F
Lleida	2021	CA	IPM	6	Substituta	3	2021-06-22	frappage nectarina	2	Thrips fuscipennis	F
Lleida	2021	CA	IPM	6	Substituta	3	2021-06-22	frappage nectarina	3	Thrips fuscipennis	F
Lleida	2021	CA	IPM	6	Substituta	3	2021-06-22	frappage nectarina	4	Thrips fuscipennis	F
Lleida	2021	CA	IPM	6	Substituta	3	2021-06-22	frappage nectarina	5	Thrips fuscipennis	F
Lleida	2021	CA	IPM	6	Substituta	3	2021-06-22	frappage nectarina	6	Thrips spp.	F
Lleida	2021	CA	IPM	6	Substituta	3	2021-06-22	frappage nectarina	7	Thrips fuscipennis	F
Lleida	2021	CA	IPM	6	Substituta	3	2021-06-22	frappage nectarina	8	Thrips spp.	F
Lleida	2021	CA	IPM	6	Substituta	3	2021-06-22	frappage nectarina	9	Thrips spp.	F
Lleida	2021	CA	IPM	7	Substituta	3	2021-06-22	frappage nectarina	1	Thrips fuscipennis	F
Lleida	2021	CA	IPM	7	Substituta	3	2021-06-22	frappage nectarina	2	Thrips fuscipennis	F
Lleida	2021	CA	IPM	7	Substituta	3	2021-06-22	frappage nectarina	3	Thrips fuscipennis	F
Lleida	2021	CA	IPM	7	Substituta	3	2021-06-22	frappage nectarina	4	Thrips fuscipennis	F
Lleida	2021	CA	IPM	7	Substituta	3	2021-06-22	frappage nectarina	5	Thrips fuscipennis	F
Lleida	2021	CA	IPM	7	Substituta	3	2021-06-22	frappage nectarina	6	Thrips fuscipennis	F
Lleida	2021	CA	IPM	7	Substituta	3	2021-06-22	frappage nectarina	7	Thrips fuscipennis	F
Lleida	2021	CA	IPM	7	Substituta	3	2021-06-22	frappage nectarina	8	Thrips fuscipennis	F
Lleida	2021	CA	IPM	7	Substituta	3	2021-06-22	frappage nectarina	9	Thrips fuscipennis	F
Lleida	2021	CA	IPM	7	Substituta	3	2021-06-22	frappage nectarina	10	Thrips fuscipennis	F
Lleida	2021	CA	IPM	8	Substituta	3	2021-06-22	frappage nectarina	1	Thrips fuscipennis	F
Lleida	2021	CA	IPM	8	Substituta	3	2021-06-22	frappage nectarina	2	Thrips fuscipennis	F
Lleida	2021	CA	IPM	8	Substituta	3	2021-06-22	frappage nectarina	3	Thrips fuscipennis	F
Lleida	2021	CA	IPM	8	Substituta	3	2021-06-22	frappage nectarina	4	Thrips fuscipennis	F
Lleida	2021	CA	IPM	8	Substituta	3	2021-06-22	frappage nectarina	5	Thrips fuscipennis	F
Lleida	2021	CA	IPM	8	Substituta	3	2021-06-22	frappage nectarina	6	Thrips fuscipennis	F
Lleida	2021	CA	IPM	8	Substituta	3	2021-06-22	frappage nectarina	7	Thrips fuscipennis	F
Lleida	2021	CA	IPM	8	Substituta	3	2021-06-22	frappage nectarina	8	Thrips fuscipennis	F
Lleida	2021	CA	IPM	8	Substituta	3	2021-06-22	frappage nectarina	9	Thrips fuscipennis	M
Lleida	2021	CA	IPM	8	Substituta	3	2021-06-22	frappage nectarina	10	Thrips fuscipennis	F
Lleida	2021	CA	IPM	1	Substituta	4	2021-06-22	frappage nectarina	1	Thrips fuscipennis	F
Lleida	2021	CA	IPM	1	Substituta	4	2021-06-22	frappage nectarina	2	Thrips fuscipennis	F
Lleida	2021	CA	IPM	1	Substituta	4	2021-06-22	frappage nectarina	3	Thrips fuscipennis	F
Lleida	2021	CA	IPM	1	Substituta	4	2021-06-22	frappage nectarina	4	Thrips fuscipennis	F
Lleida	2021	CA	IPM	1	Substituta	4	2021-06-22	frappage nectarina	5	Thrips fuscipennis	M
Lleida	2021	CA	IPM	1	Substituta	4	2021-06-22	frappage nectarina	6	Thrips fuscipennis	M
Lleida	2021	CA	IPM	1	Substituta	4	2021-06-22	frappage nectarina	7	Thrips fuscipennis	M
Lleida	2021	CA	IPM	1	Substituta	4	2021-06-22	frappage nectarina	8	Thrips fuscipennis	F
Lleida	2021	CA	IPM	1	Substituta	4	2021-06-22	frappage nectarina	9	Thrips fuscipennis	F
Lleida	2021	CA	IPM	1	Substituta	4	2021-06-22	frappage nectarina	10	Thrips fuscipennis	F
Lleida	2021	CA	IPM	2	Substituta	4	2021-06-22	frappage nectarina	1	Thrips fuscipennis	F
Lleida	2021	CA	IPM	2	Substituta	4	2021-06-22	frappage nectarina	2	Thrips fuscipennis	F
Lleida	2021	CA	IPM	2	Substituta	4	2021-06-22	frappage nectarina	3	Thrips fuscipennis	F
Lleida	2021	CA	IPM	2	Substituta	4	2021-06-22	frappage nectarina	4	Thrips fuscipennis	F
Lleida	2021	CA	IPM	2	Substituta	4	2021-06-22	frappage nectarina	5	Thrips fuscipennis	F
Lleida	2021	CA	IPM	2	Substituta	4	2021-06-22	frappage nectarina	6	Thrips fuscipennis	F
Lleida	2021	CA	IPM	2	Substituta	4	2021-06-22	frappage nectarina	7	Thrips fuscipennis	F
Lleida	2021	CA	IPM	2	Substituta	4	2021-06-22	frappage nectarina	8	Thrips fuscipennis	F
Lleida	2021	CA	IPM	2	Substituta	4	2021-06-22	frappage nectarina	9	Thrips fuscipennis	F
Lleida	2021	CA	IPM	2	Substituta	4	2021-06-22	frappage nectarina	10	Thrips fuscipennis	F
Lleida	2021	CA	IPM	3	Substituta	4	2021-06-22	frappage nectarina	1	Thrips fuscipennis	M
Lleida	2021	CA	IPM	3	Substituta	4	2021-06-22	frappage nectarina	2	Thrips fuscipennis	M
Lleida	2021	CA	IPM	3	Substituta	4	2021-06-22	frappage nectarina	3	Thrips fuscipennis	M
Lleida	2021	CA	IPM	3	Substituta	4	2021-06-22	frappage nectarina	4	Mycterothrips sp.	F
Lleida	2021	CA	IPM	3	Substituta	4	2021-06-22	frappage nectarina	5	Thrips fuscipennis	M
Lleida	2021	CA	IPM	3	Substituta	4	2021-06-22	frappage nectarina	6	Thrips fuscipennis	M
Lleida	2021	CA	IPM	3	Substituta	4	2021-06-22	frappage nectarina	7	Thrips fuscipennis	M
Lleida	2021	CA	IPM	3	Substituta	4	2021-06-22	frappage nectarina	8	Thrips fuscipennis	M
Lleida	2021	CA	IPM	3	Substituta	4	2021-06-22	frappage nectarina	9	Thrips fuscipennis	M
Lleida	2021	CA	IPM	3	Substituta	4	2021-06-22	frappage nectarina	10	Thrips fuscipennis	F
Lleida	2021	CA	IPM	4	Substituta	4	2021-06-22	frappage nectarina	1	Thrips fuscipennis	F
Lleida	2021	CA	IPM	4	Substituta	4	2021-06-22	frappage nectarina	2	Thrips spp.	F
Lleida	2021	CA	IPM	4	Substituta	4	2021-06-22	frappage nectarina	3	Thrips fuscipennis	F
Lleida	2021	CA	IPM	4	Substituta	4	2021-06-22	frappage nectarina	4	Thrips fuscipennis	F
Lleida	2021	CA	IPM	4	Substituta	4	2021-06-22	frappage nectarina	5	Thrips fuscipennis	F
Lleida	2021	CA	IPM	4	Substituta	4	2021-06-22	frappage nectarina	6	Thrips fuscipennis	F
Lleida	2021	CA	IPM	4	Substituta	4	2021-06-22	frappage nectarina	7	Thrips fuscipennis	F
Lleida	2021	CA	IPM	4	Substituta	4	2021-06-22	frappage nectarina	8	Thrips fuscipennis	F
Lleida	2021	CA	IPM	4	Substituta	4	2021-06-22	frappage nectarina	9	Thrips fuscipennis	F
Lleida	2021	CA	IPM	4	Substituta	4	2021-06-22	frappage nectarina	10	Thrips fuscipennis	F
Lleida	2021	CA	IPM	5	Substituta	4	2021-06-22	frappage nectarina	1	Thrips fuscipennis	F
Lleida	2021	CA	IPM	5	Substituta	4	2021-06-22	frappage nectarina	2	Thrips fuscipennis	F
Lleida	2021	CA	IPM	5	Substituta	4	2021-06-22	frappage nectarina	3	Thrips fuscipennis	F
Lleida	2021	CA	IPM	5	Substituta	4	2021-06-22	frappage nectarina	4	Thrips fuscipennis	F
Lleida	2021	CA	IPM	5	Substituta	4	2021-06-22	frappage nectarina	5	Thrips fuscipennis	F
Lleida	2021	CA	IPM	5	Substituta	4	2021-06-22	frappage nectarina	6	Thrips fuscipennis	F
Lleida	2021	CA	IPM	5	Substituta	4	2021-06-22	frappage nectarina	7	Thrips fuscipennis	F
Lleida	2021	CA	IPM	5	Substituta	4	2021-06-22	frappage nectarina	8	Thrips fuscipennis	F
Lleida	2021	CA	IPM	5	Substituta	4	2021-06-22	frappage nectarina	9	Thrips fuscipennis	F
Lleida	2021	CA	IPM	5	Substituta	4	2021-06-22	frappage nectarina	10	Thrips fuscipennis	F
Lleida	2021	CA	IPM	6	Substituta	4	2021-06-22	frappage nectarina	1	Thrips fuscipennis	F
Lleida	2021	CA	IPM	6	Substituta	4	2021-06-22	frappage nectarina	2	Thrips fuscipennis	F
Lleida	2021	CA	IPM	6	Substituta	4	2021-06-22	frappage nectarina	3	Thrips fuscipennis	F
Lleida	2021	CA	IPM	6	Substituta	4	2021-06-22	frappage nectarina	4	Thrips fuscipennis	F
Lleida	2021	CA	IPM	6	Substituta	4	2021-06-22	frappage nectarina	5	Thrips fuscipennis	F
Lleida	2021	CA	IPM	6	Substituta	4	2021-06-22	frappage nectarina	6	Thrips fuscipennis	F
Lleida	2021	CA	IPM	6	Substituta	4	2021-06-22	frappage nectarina	7	Thrips fuscipennis	F
Lleida	2021	CA	IPM	6	Substituta	4	2021-06-22	frappage nectarina	8	Thrips fuscipennis	F
Lleida	2021	CA	IPM	6	Substituta	4	2021-06-22	frappage nectarina	9	Thrips fuscipennis	F
Lleida	2021	CA	IPM	6	Substituta	4	2021-06-22	frappage nectarina	10	Thrips fuscipennis	F
Lleida	2021	CA	IPM	6	Substituta	4	2021-06-22	frappage nectarina	11	Thrips fuscipennis	F
Lleida	2021	CA	IPM	1	Substituta	1	2021-06-22	fruit nectarina	1	Thrips fuscipennis	F
Lleida	2021	CA	IPM	1	Substituta	1	2021-06-22	fruit nectarina	2	Thrips fuscipennis	F
Lleida	2021	CA	IPM	1	Substituta	1	2021-06-22	fruit nectarina	3	Thrips fuscipennis	F
Lleida	2021	CA	IPM	1	Substituta	1	2021-06-22	fruit nectarina	4	Thrips fuscipennis	F
Lleida	2021	CA	IPM	1	Substituta	1	2021-06-22	fruit nectarina	5	Thrips fuscipennis	F
Lleida	2021	CA	IPM	1	Substituta	1	2021-06-22	fruit nectarina	6	Thrips fuscipennis	F
Lleida	2021	CA	IPM	1	Substituta	1	2021-06-22	fruit nectarina	7	Thrips fuscipennis	F
Lleida	2021	CA	IPM	1	Substituta	1	2021-06-22	fruit nectarina	8	Thrips fuscipennis	F
Lleida	2021	CA	IPM	1	Substituta	1	2021-06-22	fruit nectarina	9	Thrips fuscipennis	F
Lleida	2021	CA	IPM	1	Substituta	1	2021-06-22	fruit nectarina	10	Thrips fuscipennis	F
Lleida	2021	CA	IPM	2	Substituta	1	2021-06-22	fruit nectarina	1	Thrips fuscipennis	F
Lleida	2021	CA	IPM	2	Substituta	1	2021-06-22	fruit nectarina	2	Thrips fuscipennis	F
Lleida	2021	CA	IPM	2	Substituta	1	2021-06-22	fruit nectarina	3	Frankliniella intonsa	F
Lleida	2021	CA	IPM	2	Substituta	1	2021-06-22	fruit nectarina	4	Thrips fuscipennis	F
Lleida	2021	CA	IPM	2	Substituta	1	2021-06-22	fruit nectarina	5	Thrips fuscipennis	F
Lleida	2021	CA	IPM	2	Substituta	1	2021-06-22	fruit nectarina	6	Thrips fuscipennis	F
Lleida	2021	CA	IPM	2	Substituta	1	2021-06-22	fruit nectarina	7	Thrips fuscipennis	F
Lleida	2021	CA	IPM	2	Substituta	1	2021-06-22	fruit nectarina	8	Thrips fuscipennis	F
Lleida	2021	CA	IPM	2	Substituta	1	2021-06-22	fruit nectarina	9	Thrips fuscipennis	F
Lleida	2021	CA	IPM	3	Substituta	1	2021-06-22	fruit nectarina	1	Thrips fuscipennis	F
Lleida	2021	CA	IPM	3	Substituta	1	2021-06-22	fruit nectarina	2	Thrips fuscipennis	F
Lleida	2021	CA	IPM	3	Substituta	1	2021-06-22	fruit nectarina	3	Thrips fuscipennis	F
Lleida	2021	CA	IPM	3	Substituta	1	2021-06-22	fruit nectarina	4	Frankliniella occidentalis	F
Lleida	2021	CA	IPM	1	Substituta	2	2021-06-22	fruit nectarina	1	Thrips fuscipennis	F
Lleida	2021	CA	IPM	1	Substituta	2	2021-06-22	fruit nectarina	2	Thrips fuscipennis	F
Lleida	2021	CA	IPM	1	Substituta	2	2021-06-22	fruit nectarina	3	Thrips fuscipennis	F
Lleida	2021	CA	IPM	1	Substituta	2	2021-06-22	fruit nectarina	4	Thrips fuscipennis	F
Lleida	2021	CA	IPM	1	Substituta	2	2021-06-22	fruit nectarina	5	Thrips fuscipennis	F
Lleida	2021	CA	IPM	1	Substituta	2	2021-06-22	fruit nectarina	6	Thrips fuscipennis	F
Lleida	2021	CA	IPM	1	Substituta	2	2021-06-22	fruit nectarina	7	Thrips fuscipennis	F
Lleida	2021	CA	IPM	1	Substituta	2	2021-06-22	fruit nectarina	8	Thrips fuscipennis	F
Lleida	2021	CA	IPM	1	Substituta	2	2021-06-22	fruit nectarina	9	Thrips fuscipennis	F
Lleida	2021	CA	IPM	1	Substituta	2	2021-06-22	fruit nectarina	10	Thrips fuscipennis	F
Lleida	2021	CA	IPM	1	Substituta	2	2021-06-22	fruit nectarina	11	Thrips fuscipennis	F
Lleida	2021	CA	IPM	2	Substituta	3	2021-06-22	fruit nectarina	1	Thrips fuscipennis	F
Lleida	2021	CA	IPM	2	Substituta	3	2021-06-22	fruit nectarina	2	Thrips spp.	F
Lleida	2021	CA	IPM	2	Substituta	3	2021-06-22	fruit nectarina	3	Not identified	F
Lleida	2021	CA	IPM	1	Substituta	4	2021-06-22	fruit nectarina	1	Thrips fuscipennis	F
Lleida	2021	CA	IPM	1	Substituta	4	2021-06-22	fruit nectarina	2	Thrips fuscipennis	F
Lleida	2021	CA	IPM	1	Substituta	4	2021-06-22	fruit nectarina	3	Thrips fuscipennis	F
Lleida	2021	CA	IPM	1	Substituta	4	2021-06-22	fruit nectarina	4	Thrips fuscipennis	F
Lleida	2021	CA	IPM	1	Substituta	4	2021-06-22	fruit nectarina	5	Thrips fuscipennis	F
Lleida	2021	CA	IPM	1	Substituta	4	2021-06-22	fruit nectarina	6	Thrips fuscipennis	F
Lleida	2021	CA	IPM	1	Substituta	4	2021-06-22	fruit nectarina	7	Thrips fuscipennis	F
Lleida	2021	CA	IPM	1	Substituta	4	2021-06-22	fruit nectarina	8	Thrips fuscipennis	F
Lleida	2021	CA	IPM	1	Substituta	4	2021-06-22	fruit nectarina	9	Thrips fuscipennis	F
Lleida	2021	CA	IPM	1	Pont	1	2021-06-09	fulles nectarina	1	Immature stages	F
Lleida	2021	CA	IPM	1	Pont	1	2021-06-09	fulles nectarina	2	Immature stages	F
Lleida	2021	CA	IPM	1	Pont	1	2021-06-09	fulles nectarina	3	Immature stages	F
Lleida	2021	CA	IPM	1	Pont	1	2021-06-09	fulles nectarina	4	Immature stages	F
Lleida	2021	CA	IPM	1	Pont	1	2021-06-09	fulles nectarina	5	Thrips fuscipennis	F
Lleida	2021	CA	IPM	1	Pont	1	2021-06-09	fulles nectarina	6	Thrips fuscipennis	F
Lleida	2021	CA	IPM	1	Pont	1	2021-06-09	fulles nectarina	7	Thrips fuscipennis	F
Lleida	2021	CA	IPM	1	Pont	4	2021-06-09	fulles nectarina	1	Thrips fuscipennis	F
Lleida	2021	CA	IPM	1	Pont	1	2021-06-09	frappage nectarina	1	Thrips fuscipennis	F
Lleida	2021	CA	IPM	1	Pont	1	2021-06-09	frappage nectarina	2	Thrips fuscipennis	F
Lleida	2021	CA	IPM	1	Pont	1	2021-06-09	frappage nectarina	3	Thrips fuscipennis	F
Lleida	2021	CA	IPM	1	Pont	1	2021-06-09	frappage nectarina	4	Thrips fuscipennis	F
Lleida	2021	CA	IPM	1	Pont	1	2021-06-09	frappage nectarina	5	Thrips fuscipennis	F
Lleida	2021	CA	IPM	1	Pont	1	2021-06-09	frappage nectarina	6	Thrips fuscipennis	F
Lleida	2021	CA	IPM	1	Pont	1	2021-06-09	frappage nectarina	7	Thrips fuscipennis	F
Lleida	2021	CA	IPM	1	Pont	1	2021-06-09	frappage nectarina	8	Thrips fuscipennis	F
Lleida	2021	CA	IPM	1	Pont	1	2021-06-09	frappage nectarina	9	Thrips fuscipennis	F
Lleida	2021	CA	IPM	1	Pont	1	2021-06-09	frappage nectarina	10	Thrips fuscipennis	F
Lleida	2021	CA	IPM	2	Pont	1	2021-06-09	frappage nectarina	1	Thrips fuscipennis	F
Lleida	2021	CA	IPM	2	Pont	1	2021-06-09	frappage nectarina	2	Frankliniella occidentalis	F
Lleida	2021	CA	IPM	2	Pont	1	2021-06-09	frappage nectarina	3	Frankliniella occidentalis	F
Lleida	2021	CA	IPM	2	Pont	1	2021-06-09	frappage nectarina	4	Thrips fuscipennis	F
Lleida	2021	CA	IPM	2	Pont	1	2021-06-09	frappage nectarina	5	Thrips fuscipennis	F
Lleida	2021	CA	IPM	2	Pont	1	2021-06-09	frappage nectarina	6	Thrips fuscipennis	F
Lleida	2021	CA	IPM	2	Pont	1	2021-06-09	frappage nectarina	7	Thrips fuscipennis	F
Lleida	2021	CA	IPM	2	Pont	1	2021-06-09	frappage nectarina	8	Thrips fuscipennis	F
Lleida	2021	CA	IPM	2	Pont	1	2021-06-09	frappage nectarina	9	Thrips fuscipennis	F
Lleida	2021	CA	IPM	1	Pont	2	2021-06-09	frappage nectarina	1	Thrips fuscipennis	F
Lleida	2021	CA	IPM	1	Pont	2	2021-06-09	frappage nectarina	2	Thrips fuscipennis	F
Lleida	2021	CA	IPM	1	Pont	2	2021-06-09	frappage nectarina	3	Thrips fuscipennis	F
Lleida	2021	CA	IPM	1	Pont	2	2021-06-09	frappage nectarina	4	Thrips fuscipennis	F
Lleida	2021	CA	IPM	1	Pont	2	2021-06-09	frappage nectarina	5	Thrips fuscipennis	F
Lleida	2021	CA	IPM	1	Pont	2	2021-06-09	frappage nectarina	6	Thrips fuscipennis	F
Lleida	2021	CA	IPM	1	Pont	2	2021-06-09	frappage nectarina	7	Thrips fuscipennis	F
Lleida	2021	CA	IPM	1	Pont	2	2021-06-09	frappage nectarina	8	Thrips fuscipennis	F
Lleida	2021	CA	IPM	1	Pont	2	2021-06-09	frappage nectarina	9	Thrips fuscipennis	F
Lleida	2021	CA	IPM	1	Pont	2	2021-06-09	frappage nectarina	10	Thrips fuscipennis	F
Lleida	2021	CA	IPM	1	Pont	2	2021-06-09	frappage nectarina	11	Thrips fuscipennis	F
Lleida	2021	CA	IPM	2	Pont	2	2021-06-09	frappage nectarina	1	Frankliniella occidentalis	F
Lleida	2021	CA	IPM	2	Pont	2	2021-06-09	frappage nectarina	2	Frankliniella occidentalis	F
Lleida	2021	CA	IPM	1	Pont	3	2021-06-09	frappage nectarina	1	Thrips fuscipennis	F
Lleida	2021	CA	IPM	1	Pont	3	2021-06-09	frappage nectarina	2	Thrips fuscipennis	F
Lleida	2021	CA	IPM	1	Pont	3	2021-06-09	frappage nectarina	3	Thrips fuscipennis	F
Lleida	2021	CA	IPM	1	Pont	3	2021-06-09	frappage nectarina	4	Thrips fuscipennis	F
Lleida	2021	CA	IPM	1	Pont	3	2021-06-09	frappage nectarina	5	Thrips fuscipennis	F
Lleida	2021	CA	IPM	1	Pont	3	2021-06-09	frappage nectarina	6	Thrips fuscipennis	F
Lleida	2021	CA	IPM	1	Pont	3	2021-06-09	frappage nectarina	7	Thrips fuscipennis	F
Lleida	2021	CA	IPM	1	Pont	3	2021-06-09	frappage nectarina	8	Thrips fuscipennis	F
Lleida	2021	CA	IPM	1	Pont	3	2021-06-09	frappage nectarina	9	Thrips fuscipennis	F
Lleida	2021	CA	IPM	1	Pont	3	2021-06-09	frappage nectarina	10	Thrips fuscipennis	F
Lleida	2021	CA	IPM	2	Pont	3	2021-06-09	frappage nectarina	1	Frankliniella occidentalis	M
Lleida	2021	CA	IPM	2	Pont	3	2021-06-09	frappage nectarina	2	Frankliniella occidentalis	F
Lleida	2021	CA	IPM	2	Pont	3	2021-06-09	frappage nectarina	3	Thrips fuscipennis	F
Lleida	2021	CA	IPM	2	Pont	3	2021-06-09	frappage nectarina	4	Thrips fuscipennis	F
Lleida	2021	CA	IPM	2	Pont	3	2021-06-09	frappage nectarina	5	Thrips fuscipennis	F
Lleida	2021	CA	IPM	3	Pont	3	2021-06-09	frappage nectarina	1	Thrips fuscipennis	F
Lleida	2021	CA	IPM	3	Pont	3	2021-06-09	frappage nectarina	2	Thrips fuscipennis	F
Lleida	2021	CA	IPM	3	Pont	3	2021-06-09	frappage nectarina	3	Thrips fuscipennis	F
Lleida	2021	CA	IPM	3	Pont	3	2021-06-09	frappage nectarina	4	Thrips fuscipennis	F
Lleida	2021	CA	IPM	3	Pont	3	2021-06-09	frappage nectarina	5	Thrips fuscipennis	F
Lleida	2021	CA	IPM	3	Pont	3	2021-06-09	frappage nectarina	6	Thrips fuscipennis	F
Lleida	2021	CA	IPM	3	Pont	3	2021-06-09	frappage nectarina	7	Thrips fuscipennis	F
Lleida	2021	CA	IPM	3	Pont	3	2021-06-09	frappage nectarina	8	Thrips fuscipennis	F
Lleida	2021	CA	IPM	3	Pont	3	2021-06-09	frappage nectarina	9	Thrips fuscipennis	F
Lleida	2021	CA	IPM	3	Pont	3	2021-06-09	frappage nectarina	10	Thrips fuscipennis	F
Lleida	2021	CA	IPM	1	Pont	4	2021-06-09	frappage nectarina	1	Frankliniella occidentalis	F
Lleida	2021	CA	IPM	1	Pont	4	2021-06-09	frappage nectarina	2	Frankliniella occidentalis	M
Lleida	2021	CA	IPM	1	Pont	4	2021-06-09	frappage nectarina	3	Aeolothrips tenuicornis	M
Lleida	2021	CA	IPM	1	Pont	4	2021-06-09	frappage nectarina	4	Aeolothrips tenuicornis	M
Lleida	2021	CA	IPM	2	Pont	4	2021-06-09	frappage nectarina	1	Thrips fuscipennis	F
Lleida	2021	CA	IPM	2	Pont	4	2021-06-09	frappage nectarina	2	Thrips fuscipennis	F
Lleida	2021	CA	IPM	2	Pont	4	2021-06-09	frappage nectarina	3	Thrips fuscipennis	F
Lleida	2021	CA	IPM	2	Pont	4	2021-06-09	frappage nectarina	4	Thrips fuscipennis	F
Lleida	2021	CA	IPM	2	Pont	4	2021-06-09	frappage nectarina	5	Thrips fuscipennis	F
Lleida	2021	CA	IPM	2	Pont	4	2021-06-09	frappage nectarina	6	Thrips fuscipennis	F
Lleida	2021	CA	IPM	3	Pont	4	2021-06-09	frappage nectarina	1	Thrips fuscipennis	F
Lleida	2021	CA	IPM	3	Pont	4	2021-06-09	frappage nectarina	2	Thrips fuscipennis	F
Lleida	2021	CA	IPM	3	Pont	4	2021-06-09	frappage nectarina	3	Thrips fuscipennis	F
Lleida	2021	CA	IPM	3	Pont	4	2021-06-09	frappage nectarina	4	Thrips fuscipennis	F
Lleida	2021	CA	IPM	3	Pont	4	2021-06-09	frappage nectarina	5	Thrips fuscipennis	F
Lleida	2021	CA	IPM	3	Pont	4	2021-06-09	frappage nectarina	6	Thrips fuscipennis	F
Lleida	2021	CA	IPM	3	Pont	4	2021-06-09	frappage nectarina	7	Thrips fuscipennis	F
Lleida	2021	CA	IPM	3	Pont	4	2021-06-09	frappage nectarina	8	Thrips fuscipennis	F
Lleida	2021	CA	IPM	3	Pont	4	2021-06-09	frappage nectarina	9	Thrips fuscipennis	F
Lleida	2021	CA	IPM	3	Pont	4	2021-06-09	frappage nectarina	10	Thrips fuscipennis	F
Lleida	2021	CA	IPM	4	Pont	4	2021-06-09	frappage nectarina	1	Thrips fuscipennis	F
Lleida	2021	CA	IPM	4	Pont	4	2021-06-09	frappage nectarina	2	Thrips fuscipennis	F
Lleida	2021	CA	IPM	4	Pont	4	2021-06-09	frappage nectarina	3	Thrips fuscipennis	F
Lleida	2021	CA	IPM	4	Pont	4	2021-06-09	frappage nectarina	4	Thrips fuscipennis	F
Lleida	2021	CA	IPM	4	Pont	4	2021-06-09	frappage nectarina	5	Thrips fuscipennis	F
Lleida	2021	CA	IPM	4	Pont	4	2021-06-09	frappage nectarina	6	Thrips fuscipennis	F
Lleida	2021	CA	IPM	4	Pont	4	2021-06-09	frappage nectarina	7	Thrips fuscipennis	F
Lleida	2021	CA	IPM	4	Pont	4	2021-06-09	frappage nectarina	8	Thrips fuscipennis	F
Lleida	2021	CA	IPM	4	Pont	4	2021-06-09	frappage nectarina	9	Thrips fuscipennis	F
Lleida	2021	CA	IPM	4	Pont	4	2021-06-09	frappage nectarina	10	Thrips fuscipennis	F
Lleida	2021	CA	IPM	1	Pont	1	2021-06-09	fruit nectarina	1	Thrips fuscipennis	F
Lleida	2021	CA	IPM	1	Pont	1	2021-06-09	fruit nectarina	2	Thrips fuscipennis	F
Lleida	2021	CA	IPM	1	Pont	1	2021-06-09	fruit nectarina	3	Thrips fuscipennis	F
Lleida	2021	CA	IPM	1	Pont	1	2021-06-09	fruit nectarina	4	Thrips fuscipennis	F
Lleida	2021	CA	IPM	1	Pont	1	2021-06-09	fruit nectarina	5	Thrips fuscipennis	F
Lleida	2021	CA	IPM	1	Pont	1	2021-06-09	fruit nectarina	6	Thrips fuscipennis	F
Lleida	2021	CA	IPM	1	Pont	1	2021-06-09	fruit nectarina	7	Thrips fuscipennis	F
Lleida	2021	CA	IPM	1	Pont	1	2021-06-09	fruit nectarina	8	Thrips fuscipennis	F
Lleida	2021	CA	IPM	1	Pont	1	2021-06-09	fruit nectarina	9	Thrips fuscipennis	F
Lleida	2021	CA	IPM	1	Pont	1	2021-06-09	fruit nectarina	10	Thrips fuscipennis	F
Lleida	2021	CA	IPM	1	Pont	1	2021-06-09	fruit nectarina	11	Thrips fuscipennis	F
Lleida	2021	CA	IPM	2	Pont	1	2021-06-09	fruit nectarina	1	Thrips fuscipennis	F
Lleida	2021	CA	IPM	2	Pont	1	2021-06-09	fruit nectarina	2	Thrips fuscipennis	F
Lleida	2021	CA	IPM	2	Pont	1	2021-06-09	fruit nectarina	3	Thrips fuscipennis	F
Lleida	2021	CA	IPM	2	Pont	1	2021-06-09	fruit nectarina	4	Thrips fuscipennis	F
Lleida	2021	CA	IPM	2	Pont	1	2021-06-09	fruit nectarina	5	Thrips fuscipennis	F
Lleida	2021	CA	IPM	2	Pont	1	2021-06-09	fruit nectarina	6	Thrips fuscipennis	F
Lleida	2021	CA	IPM	2	Pont	1	2021-06-09	fruit nectarina	7	Thrips fuscipennis	F
Lleida	2021	CA	IPM	2	Pont	1	2021-06-09	fruit nectarina	8	Thrips fuscipennis	F
Lleida	2021	CA	IPM	2	Pont	1	2021-06-09	fruit nectarina	9	Thrips fuscipennis	F
Lleida	2021	CA	IPM	2	Pont	1	2021-06-09	fruit nectarina	10	Thrips fuscipennis	F
Lleida	2021	CA	IPM	3	Pont	1	2021-06-09	fruit nectarina	1	Thrips fuscipennis	F
Lleida	2021	CA	IPM	3	Pont	1	2021-06-09	fruit nectarina	2	Thrips fuscipennis	F
Lleida	2021	CA	IPM	3	Pont	1	2021-06-09	fruit nectarina	3	Thrips fuscipennis	F
Lleida	2021	CA	IPM	3	Pont	1	2021-06-09	fruit nectarina	4	Thrips fuscipennis	F
Lleida	2021	CA	IPM	3	Pont	1	2021-06-09	fruit nectarina	1	Thrips fuscipennis	F
Lleida	2021	CA	IPM	3	Pont	1	2021-06-09	fruit nectarina	2	Thrips fuscipennis	F
Lleida	2021	CA	IPM	3	Pont	1	2021-06-09	fruit nectarina	3	Thrips fuscipennis	F
Lleida	2021	CA	IPM	3	Pont	1	2021-06-09	fruit nectarina	4	Thrips fuscipennis	F
Lleida	2021	CA	IPM	3	Pont	1	2021-06-09	fruit nectarina	5	Thrips fuscipennis	F
Lleida	2021	CA	IPM	3	Pont	1	2021-06-09	fruit nectarina	6	Thrips fuscipennis	F
Lleida	2021	CA	IPM	3	Pont	1	2021-06-09	fruit nectarina	7	Thrips fuscipennis	F
Lleida	2021	CA	IPM	3	Pont	1	2021-06-09	fruit nectarina	8	Thrips fuscipennis	F
Lleida	2021	CA	IPM	3	Pont	1	2021-06-09	fruit nectarina	9	Thrips fuscipennis	F
Lleida	2021	CA	IPM	3	Pont	1	2021-06-09	fruit nectarina	10	Thrips fuscipennis	F
Lleida	2021	CA	IPM	4	Pont	3	2021-06-09	fruit nectarina	1	Thrips fuscipennis	F
Lleida	2021	CA	IPM	4	Pont	3	2021-06-09	fruit nectarina	2	Thrips fuscipennis	F
Lleida	2021	CA	IPM	4	Pont	3	2021-06-09	fruit nectarina	3	Thrips fuscipennis	F
Lleida	2021	CA	IPM	4	Pont	3	2021-06-09	fruit nectarina	4	Thrips fuscipennis	F
Lleida	2021	CA	IPM	4	Pont	3	2021-06-09	fruit nectarina	5	Thrips fuscipennis	F
Lleida	2021	CA	IPM	4	Pont	3	2021-06-09	fruit nectarina	6	Thrips fuscipennis	F
Lleida	2021	CA	IPM	4	Pont	3	2021-06-09	fruit nectarina	7	Thrips fuscipennis	F
Lleida	2021	CA	IPM	4	Pont	3	2021-06-09	fruit nectarina	8	Thrips fuscipennis	F
Lleida	2021	CA	IPM	4	Pont	3	2021-06-09	fruit nectarina	9	Thrips fuscipennis	F
Lleida	2021	CA	IPM	4	Pont	3	2021-06-09	fruit nectarina	10	Thrips fuscipennis	F
Lleida	2021	CA	IPM	5	Pont	1	2021-06-09	fruit nectarina	1	Thrips fuscipennis	F
Lleida	2021	CA	IPM	5	Pont	1	2021-06-09	fruit nectarina	2	Thrips fuscipennis	F
Lleida	2021	CA	IPM	5	Pont	1	2021-06-09	fruit nectarina	3	Thrips fuscipennis	F
Lleida	2021	CA	IPM	5	Pont	1	2021-06-09	fruit nectarina	4	Thrips fuscipennis	F
Lleida	2021	CA	IPM	5	Pont	1	2021-06-09	fruit nectarina	5	Thrips fuscipennis	F
Lleida	2021	CA	IPM	5	Pont	1	2021-06-09	fruit nectarina	6	Thrips fuscipennis	F
Lleida	2021	CA	IPM	5	Pont	1	2021-06-09	fruit nectarina	7	Thrips fuscipennis	F
Lleida	2021	CA	IPM	5	Pont	1	2021-06-09	fruit nectarina	8	Thrips fuscipennis	F
Lleida	2021	CA	IPM	5	Pont	1	2021-06-09	fruit nectarina	9	Thrips fuscipennis	F
Lleida	2021	CA	IPM	6	Pont	1	2021-06-09	fruit nectarina	1	Thrips fuscipennis	F
Lleida	2021	CA	IPM	6	Pont	1	2021-06-09	fruit nectarina	2	Not identified	F
Lleida	2021	CA	IPM	6	Pont	1	2021-06-09	fruit nectarina	3	Frankliniella occidentalis	F
Lleida	2021	CA	IPM	6	Pont	1	2021-06-09	fruit nectarina	4	Thrips fuscipennis	F
Lleida	2021	CA	IPM	6	Pont	1	2021-06-09	fruit nectarina	5	Frankliniella occidentalis	F
Lleida	2021	CA	IPM	6	Pont	1	2021-06-09	fruit nectarina	6	Frankliniella occidentalis	F
Lleida	2021	CA	IPM	1	Pont	2	2021-06-09	fruit nectarina	1	Immature stages	F
Lleida	2021	CA	IPM	1	Pont	2	2021-06-09	fruit nectarina	2	Immature stages	F
Lleida	2021	CA	IPM	1	Pont	2	2021-06-09	fruit nectarina	3	Immature stages	F
Lleida	2021	CA	IPM	1	Pont	2	2021-06-09	fruit nectarina	4	Frankliniella occidentalis	F
Lleida	2021	CA	IPM	2	Pont	2	2021-06-09	fruit nectarina	1	Aeolothrips tenuicornis	F
Lleida	2021	CA	IPM	2	Pont	2	2021-06-09	fruit nectarina	2	Frankliniella occidentalis	F
Lleida	2021	CA	IPM	2	Pont	2	2021-06-09	fruit nectarina	3	Thrips fuscipennis	F
Lleida	2021	CA	IPM	2	Pont	2	2021-06-09	fruit nectarina	4	Frankliniella occidentalis	F
Lleida	2021	CA	IPM	2	Pont	2	2021-06-09	fruit nectarina	5	Frankliniella occidentalis	F
Lleida	2021	CA	IPM	2	Pont	2	2021-06-09	fruit nectarina	6	Thrips tabaci	F
Lleida	2021	CA	IPM	2	Pont	2	2021-06-09	fruit nectarina	7	Thrips fuscipennis	F
Lleida	2021	CA	IPM	2	Pont	2	2021-06-09	fruit nectarina	8	Thrips fuscipennis	F
Lleida	2021	CA	IPM	2	Pont	2	2021-06-09	fruit nectarina	9	Immature stages	F
Lleida	2021	CA	IPM	2	Pont	2	2021-06-09	fruit nectarina	10	Thrips fuscipennis	F
Lleida	2021	CA	IPM	3	Pont	2	2021-06-09	fruit nectarina	1	Thrips fuscipennis	F
Lleida	2021	CA	IPM	3	Pont	2	2021-06-09	fruit nectarina	2	Thrips fuscipennis	F
Lleida	2021	CA	IPM	3	Pont	2	2021-06-09	fruit nectarina	3	Thrips fuscipennis	F
Lleida	2021	CA	IPM	3	Pont	2	2021-06-09	fruit nectarina	4	Thrips tabaci	F
Lleida	2021	CA	IPM	3	Pont	2	2021-06-09	fruit nectarina	5	Thrips fuscipennis	F
Lleida	2021	CA	IPM	3	Pont	2	2021-06-09	fruit nectarina	6	Thrips fuscipennis	F
Lleida	2021	CA	IPM	3	Pont	2	2021-06-09	fruit nectarina	7	Thrips fuscipennis	F
Lleida	2021	CA	IPM	3	Pont	2	2021-06-09	fruit nectarina	8	Thrips fuscipennis	F
Lleida	2021	CA	IPM	3	Pont	2	2021-06-09	fruit nectarina	9	Thrips fuscipennis	F
Lleida	2021	CA	IPM	3	Pont	2	2021-06-09	fruit nectarina	10	Thrips fuscipennis	F
Lleida	2021	CA	IPM	4	Pont	2	2021-06-09	fruit nectarina	1	Thrips fuscipennis	F
Lleida	2021	CA	IPM	4	Pont	2	2021-06-09	fruit nectarina	2	Thrips fuscipennis	F
Lleida	2021	CA	IPM	4	Pont	2	2021-06-09	fruit nectarina	3	Thrips fuscipennis	F
Lleida	2021	CA	IPM	4	Pont	2	2021-06-09	fruit nectarina	4	Thrips fuscipennis	F
Lleida	2021	CA	IPM	4	Pont	2	2021-06-09	fruit nectarina	5	Thrips fuscipennis	F
Lleida	2021	CA	IPM	4	Pont	2	2021-06-09	fruit nectarina	6	Thrips fuscipennis	F
Lleida	2021	CA	IPM	4	Pont	2	2021-06-09	fruit nectarina	7	Thrips fuscipennis	F
Lleida	2021	CA	IPM	4	Pont	2	2021-06-09	fruit nectarina	8	Thrips fuscipennis	F
Lleida	2021	CA	IPM	4	Pont	2	2021-06-09	fruit nectarina	9	Thrips fuscipennis	F
Lleida	2021	CA	IPM	4	Pont	2	2021-06-09	fruit nectarina	10	Thrips fuscipennis	F
Lleida	2021	CA	IPM	5	Pont	2	2021-06-09	fruit nectarina	1	Thrips fuscipennis	F
Lleida	2021	CA	IPM	5	Pont	2	2021-06-09	fruit nectarina	2	Thrips fuscipennis	F
Lleida	2021	CA	IPM	5	Pont	2	2021-06-09	fruit nectarina	3	Thrips fuscipennis	F
Lleida	2021	CA	IPM	5	Pont	2	2021-06-09	fruit nectarina	4	Thrips fuscipennis	F
Lleida	2021	CA	IPM	5	Pont	2	2021-06-09	fruit nectarina	5	Thrips fuscipennis	F
Lleida	2021	CA	IPM	5	Pont	2	2021-06-09	fruit nectarina	6	Thrips fuscipennis	F
Lleida	2021	CA	IPM	5	Pont	2	2021-06-09	fruit nectarina	7	Thrips fuscipennis	F
Lleida	2021	CA	IPM	5	Pont	2	2021-06-09	fruit nectarina	8	Thrips fuscipennis	F
Lleida	2021	CA	IPM	5	Pont	2	2021-06-09	fruit nectarina	9	Thrips fuscipennis	F
Lleida	2021	CA	IPM	5	Pont	2	2021-06-09	fruit nectarina	10	Thrips fuscipennis	F
Lleida	2021	CA	IPM	1	Pont	3	2021-06-09	fruit nectarina	1	Frankliniella occidentalis	F
Lleida	2021	CA	IPM	1	Pont	3	2021-06-09	fruit nectarina	2	Frankliniella occidentalis	F
Lleida	2021	CA	IPM	2	Pont	3	2021-06-09	fruit nectarina	1	Thrips fuscipennis	F
Lleida	2021	CA	IPM	2	Pont	3	2021-06-09	fruit nectarina	2	Thrips fuscipennis	F
Lleida	2021	CA	IPM	2	Pont	3	2021-06-09	fruit nectarina	3	Thrips fuscipennis	F
Lleida	2021	CA	IPM	2	Pont	3	2021-06-09	fruit nectarina	4	Thrips fuscipennis	F
Lleida	2021	CA	IPM	2	Pont	3	2021-06-09	fruit nectarina	5	Thrips fuscipennis	F
Lleida	2021	CA	IPM	2	Pont	3	2021-06-09	fruit nectarina	6	Thrips fuscipennis	F
Lleida	2021	CA	IPM	2	Pont	3	2021-06-09	fruit nectarina	7	Thrips fuscipennis	F
Lleida	2021	CA	IPM	2	Pont	3	2021-06-09	fruit nectarina	8	Thrips fuscipennis	F
Lleida	2021	CA	IPM	2	Pont	3	2021-06-09	fruit nectarina	9	Thrips fuscipennis	F
Lleida	2021	CA	IPM	3	Pont	3	2021-06-09	fruit nectarina	1	Thrips fuscipennis	M
Lleida	2021	CA	IPM	3	Pont	3	2021-06-09	fruit nectarina	2	Thrips fuscipennis	F
Lleida	2021	CA	IPM	3	Pont	3	2021-06-09	fruit nectarina	3	Thrips fuscipennis	F
Lleida	2021	CA	IPM	3	Pont	3	2021-06-09	fruit nectarina	4	Not identified	F
Lleida	2021	CA	IPM	3	Pont	3	2021-06-09	fruit nectarina	5	Thrips fuscipennis	F
Lleida	2021	CA	IPM	3	Pont	3	2021-06-09	fruit nectarina	6	Thrips fuscipennis	F
Lleida	2021	CA	IPM	3	Pont	3	2021-06-09	fruit nectarina	7	Thrips fuscipennis	F
Lleida	2021	CA	IPM	3	Pont	3	2021-06-09	fruit nectarina	8	Thrips fuscipennis	F
Lleida	2021	CA	IPM	3	Pont	3	2021-06-09	fruit nectarina	9	Thrips fuscipennis	F
Lleida	2021	CA	IPM	3	Pont	3	2021-06-09	fruit nectarina	10	Thrips fuscipennis	F
Lleida	2021	CA	IPM	1	Pont	4	2021-06-09	fruit nectarina	1	Thrips fuscipennis	F
Lleida	2021	CA	IPM	1	Pont	4	2021-06-09	fruit nectarina	2	Thrips fuscipennis	F
Lleida	2021	CA	IPM	1	Pont	4	2021-06-09	fruit nectarina	3	Thrips fuscipennis	F
Lleida	2021	CA	IPM	1	Pont	4	2021-06-09	fruit nectarina	4	Thrips fuscipennis	F
Lleida	2021	CA	IPM	1	Pont	4	2021-06-09	fruit nectarina	5	Thrips fuscipennis	F
Lleida	2021	CA	IPM	1	Pont	4	2021-06-09	fruit nectarina	6	Thrips fuscipennis	F
Lleida	2021	CA	IPM	1	Pont	4	2021-06-09	fruit nectarina	7	Thrips fuscipennis	F
Lleida	2021	CA	IPM	1	Pont	4	2021-06-09	fruit nectarina	8	Thrips fuscipennis	F
Lleida	2021	CA	IPM	1	Pont	4	2021-06-09	fruit nectarina	9	Thrips fuscipennis	F
Lleida	2021	CA	IPM	2	Pont	4	2021-06-09	fruit nectarina	1	Thrips fuscipennis	F
Lleida	2021	CA	IPM	2	Pont	4	2021-06-09	fruit nectarina	2	Thrips fuscipennis	F
Lleida	2021	CA	IPM	2	Pont	4	2021-06-09	fruit nectarina	3	Thrips fuscipennis	F
Lleida	2021	CA	IPM	2	Pont	4	2021-06-09	fruit nectarina	4	Thrips fuscipennis	F
Lleida	2021	CA	IPM	2	Pont	4	2021-06-09	fruit nectarina	5	Thrips fuscipennis	F
Lleida	2021	CA	IPM	2	Pont	4	2021-06-09	fruit nectarina	6	Thrips fuscipennis	F
Lleida	2021	CA	IPM	2	Pont	4	2021-06-09	fruit nectarina	7	Thrips fuscipennis	F
Lleida	2021	CA	IPM	2	Pont	4	2021-06-09	fruit nectarina	8	Thrips fuscipennis	F
Lleida	2021	CA	IPM	2	Pont	4	2021-06-09	fruit nectarina	9	Thrips fuscipennis	F
Lleida	2021	CA	IPM	2	Pont	4	2021-06-09	fruit nectarina	10	Thrips fuscipennis	F
Lleida	2021	CA	IPM	3	Pont	4	2021-06-09	fruit nectarina	1	Thrips fuscipennis	F
Lleida	2021	CA	IPM	3	Pont	4	2021-06-09	fruit nectarina	2	Frankliniella occidentalis	F
Lleida	2021	CA	IPM	3	Pont	4	2021-06-09	fruit nectarina	3	Frankliniella occidentalis	F
Lleida	2021	CA	IPM	3	Pont	4	2021-06-09	fruit nectarina	4	Frankliniella occidentalis	F
Lleida	2021	CA	IPM	3	Pont	4	2021-06-09	fruit nectarina	5	Frankliniella occidentalis	F
Lleida	2021	CA	IPM	3	Pont	4	2021-06-09	fruit nectarina	6	Thrips spp.	F
Lleida	2021	CA	IPM	3	Pont	4	2021-06-09	fruit nectarina	7	Thrips fuscipennis	F
Lleida	2021	CA	IPM	3	Pont	4	2021-06-09	fruit nectarina	8	Thrips fuscipennis	M
Lleida	2021	CA	IPM	4	Pont	4	2021-06-09	fruit nectarina	1	Thrips fuscipennis	F
Lleida	2021	CA	IPM	4	Pont	4	2021-06-09	fruit nectarina	2	Thrips fuscipennis	F
Lleida	2021	CA	IPM	4	Pont	4	2021-06-09	fruit nectarina	3	Thrips fuscipennis	F
Lleida	2021	CA	IPM	4	Pont	4	2021-06-09	fruit nectarina	4	Thrips fuscipennis	F
Lleida	2021	CA	IPM	4	Pont	4	2021-06-09	fruit nectarina	5	Thrips fuscipennis	F
Lleida	2021	CA	IPM	4	Pont	4	2021-06-09	fruit nectarina	6	Thrips fuscipennis	F
Lleida	2021	CA	IPM	4	Pont	4	2021-06-09	fruit nectarina	7	Thrips fuscipennis	F
Lleida	2021	CA	IPM	4	Pont	4	2021-06-09	fruit nectarina	8	Thrips fuscipennis	F
Lleida	2021	CA	IPM	4	Pont	4	2021-06-09	fruit nectarina	9	Thrips fuscipennis	F
Lleida	2021	CA	IPM	4	Pont	4	2021-06-09	fruit nectarina	10	Thrips fuscipennis	F
Lleida	2021	CA	IPM	5	Pont	4	2021-06-09	fruit nectarina	1	Thrips fuscipennis	F
Lleida	2021	CA	IPM	5	Pont	4	2021-06-09	fruit nectarina	2	Thrips fuscipennis	F
Lleida	2021	CA	IPM	5	Pont	4	2021-06-09	fruit nectarina	3	Thrips fuscipennis	F
Lleida	2021	CA	IPM	5	Pont	4	2021-06-09	fruit nectarina	4	Thrips fuscipennis	F
Lleida	2021	CA	IPM	5	Pont	4	2021-06-09	fruit nectarina	5	Thrips fuscipennis	F
Lleida	2021	CA	IPM	5	Pont	4	2021-06-09	fruit nectarina	6	Thrips fuscipennis	F
Lleida	2021	CA	IPM	5	Pont	4	2021-06-09	fruit nectarina	7	Thrips fuscipennis	F
Lleida	2021	CA	IPM	5	Pont	4	2021-06-09	fruit nectarina	8	Thrips fuscipennis	F
Lleida	2021	CA	IPM	5	Pont	4	2021-06-09	fruit nectarina	9	Thrips fuscipennis	F
Lleida	2021	CA	IPM	5	Pont	4	2021-06-09	fruit nectarina	10	Thrips fuscipennis	F
Lleida	2021	CA	IPM	1	Clamor	1	2021-06-16	fulles nectarina	1	Thrips fuscipennis	M
Lleida	2021	CA	IPM	1	Clamor	2	2021-06-16	fulles nectarina	1	Thrips fuscipennis	F
Lleida	2021	CA	IPM	1	Clamor	3	2021-06-16	fulles nectarina	1	Not identified	M
Lleida	2021	CA	IPM	1	Clamor	1	2021-06-16	frappage nectarina	1	Thrips fuscipennis	F
Lleida	2021	CA	IPM	1	Clamor	1	2021-06-16	frappage nectarina	2	Thrips fuscipennis	F
Lleida	2021	CA	IPM	1	Clamor	1	2021-06-16	frappage nectarina	3	Thrips fuscipennis	F
Lleida	2021	CA	IPM	1	Clamor	1	2021-06-16	frappage nectarina	4	Thrips fuscipennis	F
Lleida	2021	CA	IPM	1	Clamor	1	2021-06-16	frappage nectarina	5	Thrips fuscipennis	F
Lleida	2021	CA	IPM	1	Clamor	1	2021-06-16	frappage nectarina	6	Thrips fuscipennis	F
Lleida	2021	CA	IPM	1	Clamor	1	2021-06-16	frappage nectarina	7	Thrips fuscipennis	F
Lleida	2021	CA	IPM	1	Clamor	1	2021-06-16	frappage nectarina	8	Thrips fuscipennis	F
Lleida	2021	CA	IPM	1	Clamor	1	2021-06-16	frappage nectarina	9	Thrips fuscipennis	F
Lleida	2021	CA	IPM	1	Clamor	1	2021-06-16	frappage nectarina	10	Thrips fuscipennis	F
Lleida	2021	CA	IPM	2	Clamor	1	2021-06-16	frappage nectarina	1	Thrips fuscipennis	F
Lleida	2021	CA	IPM	2	Clamor	1	2021-06-16	frappage nectarina	2	Thrips fuscipennis	F
Lleida	2021	CA	IPM	2	Clamor	1	2021-06-16	frappage nectarina	3	Thrips fuscipennis	F
Lleida	2021	CA	IPM	2	Clamor	1	2021-06-16	frappage nectarina	4	Thrips fuscipennis	F
Lleida	2021	CA	IPM	2	Clamor	1	2021-06-16	frappage nectarina	5	Thrips fuscipennis	F
Lleida	2021	CA	IPM	2	Clamor	1	2021-06-16	frappage nectarina	6	Thrips fuscipennis	F
Lleida	2021	CA	IPM	2	Clamor	1	2021-06-16	frappage nectarina	7	Thrips fuscipennis	F
Lleida	2021	CA	IPM	2	Clamor	1	2021-06-16	frappage nectarina	8	Thrips fuscipennis	F
Lleida	2021	CA	IPM	2	Clamor	1	2021-06-16	frappage nectarina	9	Thrips fuscipennis	F
Lleida	2021	CA	IPM	2	Clamor	1	2021-06-16	frappage nectarina	10	Thrips fuscipennis	F
Lleida	2021	CA	IPM	3	Clamor	1	2021-06-16	frappage nectarina	1	Thrips fuscipennis	F
Lleida	2021	CA	IPM	3	Clamor	1	2021-06-16	frappage nectarina	2	Thrips fuscipennis	F
Lleida	2021	CA	IPM	3	Clamor	1	2021-06-16	frappage nectarina	3	Thrips fuscipennis	F
Lleida	2021	CA	IPM	3	Clamor	1	2021-06-16	frappage nectarina	4	Thrips fuscipennis	F
Lleida	2021	CA	IPM	3	Clamor	1	2021-06-16	frappage nectarina	5	Thrips fuscipennis	F
Lleida	2021	CA	IPM	3	Clamor	1	2021-06-16	frappage nectarina	6	Thrips fuscipennis	M
Lleida	2021	CA	IPM	3	Clamor	1	2021-06-16	frappage nectarina	7	Thrips fuscipennis	M
Lleida	2021	CA	IPM	3	Clamor	1	2021-06-16	frappage nectarina	8	Thrips fuscipennis	M
Lleida	2021	CA	IPM	3	Clamor	1	2021-06-16	frappage nectarina	9	Thrips fuscipennis	M
Lleida	2021	CA	IPM	3	Clamor	1	2021-06-16	frappage nectarina	10	Thrips fuscipennis	M
Lleida	2021	CA	IPM	4	Clamor	1	2021-06-16	frappage nectarina	1	Thrips fuscipennis	F
Lleida	2021	CA	IPM	4	Clamor	1	2021-06-16	frappage nectarina	2	Thrips fuscipennis	F
Lleida	2021	CA	IPM	4	Clamor	1	2021-06-16	frappage nectarina	3	Thrips fuscipennis	F
Lleida	2021	CA	IPM	4	Clamor	1	2021-06-16	frappage nectarina	4	Thrips fuscipennis	F
Lleida	2021	CA	IPM	4	Clamor	1	2021-06-16	frappage nectarina	5	Thrips fuscipennis	F
Lleida	2021	CA	IPM	4	Clamor	1	2021-06-16	frappage nectarina	6	Thrips fuscipennis	F
Lleida	2021	CA	IPM	1	Clamor	2	2021-06-16	frappage nectarina	1	Thrips fuscipennis	F
Lleida	2021	CA	IPM	1	Clamor	2	2021-06-16	frappage nectarina	2	Thrips fuscipennis	F
Lleida	2021	CA	IPM	1	Clamor	2	2021-06-16	frappage nectarina	3	Thrips fuscipennis	F
Lleida	2021	CA	IPM	1	Clamor	2	2021-06-16	frappage nectarina	4	Thrips fuscipennis	F
Lleida	2021	CA	IPM	1	Clamor	2	2021-06-16	frappage nectarina	5	Thrips fuscipennis	F
Lleida	2021	CA	IPM	1	Clamor	2	2021-06-16	frappage nectarina	6	Thrips fuscipennis	F
Lleida	2021	CA	IPM	1	Clamor	2	2021-06-16	frappage nectarina	7	Thrips fuscipennis	F
Lleida	2021	CA	IPM	1	Clamor	2	2021-06-16	frappage nectarina	8	Thrips fuscipennis	F
Lleida	2021	CA	IPM	1	Clamor	2	2021-06-16	frappage nectarina	9	Thrips fuscipennis	F
Lleida	2021	CA	IPM	1	Clamor	2	2021-06-16	frappage nectarina	10	Thrips fuscipennis	F
Lleida	2021	CA	IPM	2	Clamor	2	2021-06-16	frappage nectarina	1	Thrips fuscipennis	F
Lleida	2021	CA	IPM	2	Clamor	2	2021-06-16	frappage nectarina	2	Thrips fuscipennis	F
Lleida	2021	CA	IPM	2	Clamor	2	2021-06-16	frappage nectarina	3	Thrips fuscipennis	F
Lleida	2021	CA	IPM	2	Clamor	2	2021-06-16	frappage nectarina	4	Thrips fuscipennis	F
Lleida	2021	CA	IPM	2	Clamor	2	2021-06-16	frappage nectarina	5	Thrips fuscipennis	F
Lleida	2021	CA	IPM	2	Clamor	2	2021-06-16	frappage nectarina	6	Thrips fuscipennis	F
Lleida	2021	CA	IPM	2	Clamor	2	2021-06-16	frappage nectarina	7	Thrips fuscipennis	F
Lleida	2021	CA	IPM	2	Clamor	2	2021-06-16	frappage nectarina	8	Thrips fuscipennis	F
Lleida	2021	CA	IPM	2	Clamor	2	2021-06-16	frappage nectarina	9	Thrips fuscipennis	F
Lleida	2021	CA	IPM	2	Clamor	2	2021-06-16	frappage nectarina	10	Thrips fuscipennis	F
Lleida	2021	CA	IPM	3	Clamor	2	2021-06-16	frappage nectarina	1	Thrips fuscipennis	F
Lleida	2021	CA	IPM	3	Clamor	2	2021-06-16	frappage nectarina	2	Thrips fuscipennis	F
Lleida	2021	CA	IPM	3	Clamor	2	2021-06-16	frappage nectarina	3	Thrips fuscipennis	F
Lleida	2021	CA	IPM	3	Clamor	2	2021-06-16	frappage nectarina	4	Thrips fuscipennis	F
Lleida	2021	CA	IPM	3	Clamor	2	2021-06-16	frappage nectarina	5	Thrips fuscipennis	F
Lleida	2021	CA	IPM	3	Clamor	2	2021-06-16	frappage nectarina	6	Thrips fuscipennis	F
Lleida	2021	CA	IPM	3	Clamor	2	2021-06-16	frappage nectarina	7	Thrips fuscipennis	F
Lleida	2021	CA	IPM	3	Clamor	2	2021-06-16	frappage nectarina	8	Thrips fuscipennis	F
Lleida	2021	CA	IPM	3	Clamor	2	2021-06-16	frappage nectarina	9	Thrips fuscipennis	F
Lleida	2021	CA	IPM	3	Clamor	2	2021-06-16	frappage nectarina	10	Thrips fuscipennis	F
Lleida	2021	CA	IPM	4	Clamor	2	2021-06-16	frappage nectarina	1	Thrips fuscipennis	F
Lleida	2021	CA	IPM	4	Clamor	2	2021-06-16	frappage nectarina	2	Thrips fuscipennis	F
Lleida	2021	CA	IPM	4	Clamor	2	2021-06-16	frappage nectarina	3	Thrips fuscipennis	F
Lleida	2021	CA	IPM	4	Clamor	2	2021-06-16	frappage nectarina	4	Thrips fuscipennis	F
Lleida	2021	CA	IPM	4	Clamor	2	2021-06-16	frappage nectarina	5	Thrips fuscipennis	F
Lleida	2021	CA	IPM	4	Clamor	2	2021-06-16	frappage nectarina	6	Thrips fuscipennis	F
Lleida	2021	CA	IPM	4	Clamor	2	2021-06-16	frappage nectarina	7	Thrips fuscipennis	F
Lleida	2021	CA	IPM	4	Clamor	2	2021-06-16	frappage nectarina	8	Thrips fuscipennis	F
Lleida	2021	CA	IPM	4	Clamor	2	2021-06-16	frappage nectarina	9	Thrips fuscipennis	F
Lleida	2021	CA	IPM	4	Clamor	2	2021-06-16	frappage nectarina	10	Thrips fuscipennis	F
Lleida	2021	CA	IPM	5	Clamor	2	2021-06-16	frappage nectarina	1	Thrips fuscipennis	F
Lleida	2021	CA	IPM	5	Clamor	2	2021-06-16	frappage nectarina	2	Thrips fuscipennis	M
Lleida	2021	CA	IPM	5	Clamor	2	2021-06-16	frappage nectarina	3	Thrips fuscipennis	F
Lleida	2021	CA	IPM	1	Clamor	3	2021-06-16	frappage nectarina	1	Thrips fuscipennis	F
Lleida	2021	CA	IPM	1	Clamor	3	2021-06-16	frappage nectarina	2	Thrips fuscipennis	F
Lleida	2021	CA	IPM	1	Clamor	3	2021-06-16	frappage nectarina	3	Thrips fuscipennis	F
Lleida	2021	CA	IPM	1	Clamor	3	2021-06-16	frappage nectarina	4	Thrips fuscipennis	F
Lleida	2021	CA	IPM	1	Clamor	3	2021-06-16	frappage nectarina	5	Thrips fuscipennis	F
Lleida	2021	CA	IPM	1	Clamor	3	2021-06-16	frappage nectarina	6	Thrips fuscipennis	F
Lleida	2021	CA	IPM	1	Clamor	3	2021-06-16	frappage nectarina	7	Thrips fuscipennis	F
Lleida	2021	CA	IPM	1	Clamor	3	2021-06-16	frappage nectarina	8	Thrips fuscipennis	F
Lleida	2021	CA	IPM	1	Clamor	3	2021-06-16	frappage nectarina	9	Thrips fuscipennis	F
Lleida	2021	CA	IPM	1	Clamor	3	2021-06-16	frappage nectarina	10	Thrips fuscipennis	F
Lleida	2021	CA	IPM	2	Clamor	3	2021-06-16	frappage nectarina	1	Thrips fuscipennis	F
Lleida	2021	CA	IPM	2	Clamor	3	2021-06-16	frappage nectarina	2	Thrips fuscipennis	F
Lleida	2021	CA	IPM	2	Clamor	3	2021-06-16	frappage nectarina	3	Thrips fuscipennis	F
Lleida	2021	CA	IPM	2	Clamor	3	2021-06-16	frappage nectarina	4	Thrips fuscipennis	F
Lleida	2021	CA	IPM	2	Clamor	3	2021-06-16	frappage nectarina	5	Thrips fuscipennis	F
Lleida	2021	CA	IPM	2	Clamor	3	2021-06-16	frappage nectarina	6	Thrips fuscipennis	F
Lleida	2021	CA	IPM	2	Clamor	3	2021-06-16	frappage nectarina	7	Thrips fuscipennis	F
Lleida	2021	CA	IPM	2	Clamor	3	2021-06-16	frappage nectarina	8	Thrips fuscipennis	F
Lleida	2021	CA	IPM	2	Clamor	3	2021-06-16	frappage nectarina	9	Thrips fuscipennis	F
Lleida	2021	CA	IPM	2	Clamor	3	2021-06-16	frappage nectarina	10	Thrips fuscipennis	F
Lleida	2021	CA	IPM	3	Clamor	3	2021-06-16	frappage nectarina	1	Thrips fuscipennis	F
Lleida	2021	CA	IPM	3	Clamor	3	2021-06-16	frappage nectarina	2	Thrips fuscipennis	F
Lleida	2021	CA	IPM	3	Clamor	3	2021-06-16	frappage nectarina	3	Thrips fuscipennis	F
Lleida	2021	CA	IPM	3	Clamor	3	2021-06-16	frappage nectarina	4	Thrips fuscipennis	F
Lleida	2021	CA	IPM	3	Clamor	3	2021-06-16	frappage nectarina	5	Thrips fuscipennis	F
Lleida	2021	CA	IPM	3	Clamor	3	2021-06-16	frappage nectarina	6	Thrips fuscipennis	F
Lleida	2021	CA	IPM	3	Clamor	3	2021-06-16	frappage nectarina	7	Thrips fuscipennis	F
Lleida	2021	CA	IPM	3	Clamor	3	2021-06-16	frappage nectarina	8	Thrips fuscipennis	F
Lleida	2021	CA	IPM	3	Clamor	3	2021-06-16	frappage nectarina	9	Thrips fuscipennis	F
Lleida	2021	CA	IPM	3	Clamor	3	2021-06-16	frappage nectarina	10	Thrips fuscipennis	M
Lleida	2021	CA	IPM	3	Clamor	3	2021-06-16	frappage nectarina	11	Thrips fuscipennis	F
Lleida	2021	CA	IPM	3	Clamor	3	2021-06-16	frappage nectarina	12	Thrips fuscipennis	F
Lleida	2021	CA	IPM	1	Clamor	4	2021-06-16	frappage nectarina	1	Thrips fuscipennis	F
Lleida	2021	CA	IPM	1	Clamor	4	2021-06-16	frappage nectarina	2	Thrips fuscipennis	F
Lleida	2021	CA	IPM	1	Clamor	4	2021-06-16	frappage nectarina	3	Thrips fuscipennis	F
Lleida	2021	CA	IPM	1	Clamor	4	2021-06-16	frappage nectarina	4	Thrips fuscipennis	F
Lleida	2021	CA	IPM	1	Clamor	4	2021-06-16	frappage nectarina	5	Thrips fuscipennis	F
Lleida	2021	CA	IPM	1	Clamor	4	2021-06-16	frappage nectarina	6	Thrips fuscipennis	F
Lleida	2021	CA	IPM	1	Clamor	4	2021-06-16	frappage nectarina	7	Thrips fuscipennis	F
Lleida	2021	CA	IPM	1	Clamor	4	2021-06-16	frappage nectarina	8	Thrips fuscipennis	F
Lleida	2021	CA	IPM	1	Clamor	4	2021-06-16	frappage nectarina	9	Thrips fuscipennis	F
Lleida	2021	CA	IPM	1	Clamor	4	2021-06-16	frappage nectarina	10	Thrips fuscipennis	F
Lleida	2021	CA	IPM	2	Clamor	4	2021-06-16	frappage nectarina	1	Thrips fuscipennis	F
Lleida	2021	CA	IPM	2	Clamor	4	2021-06-16	frappage nectarina	2	Thrips fuscipennis	F
Lleida	2021	CA	IPM	2	Clamor	4	2021-06-16	frappage nectarina	3	Thrips fuscipennis	F
Lleida	2021	CA	IPM	2	Clamor	4	2021-06-16	frappage nectarina	4	Thrips fuscipennis	F
Lleida	2021	CA	IPM	2	Clamor	4	2021-06-16	frappage nectarina	5	Thrips fuscipennis	F
Lleida	2021	CA	IPM	2	Clamor	4	2021-06-16	frappage nectarina	6	Thrips fuscipennis	F
Lleida	2021	CA	IPM	2	Clamor	4	2021-06-16	frappage nectarina	7	Thrips fuscipennis	F
Lleida	2021	CA	IPM	2	Clamor	4	2021-06-16	frappage nectarina	8	Thrips fuscipennis	F
Lleida	2021	CA	IPM	2	Clamor	4	2021-06-16	frappage nectarina	9	Thrips fuscipennis	F
Lleida	2021	CA	IPM	2	Clamor	4	2021-06-16	frappage nectarina	10	Thrips fuscipennis	F
Lleida	2021	CA	IPM	3	Clamor	4	2021-06-16	frappage nectarina	1	Thrips fuscipennis	F
Lleida	2021	CA	IPM	3	Clamor	4	2021-06-16	frappage nectarina	2	Thrips fuscipennis	M
Lleida	2021	CA	IPM	3	Clamor	4	2021-06-16	frappage nectarina	3	Thrips fuscipennis	M
Lleida	2021	CA	IPM	3	Clamor	4	2021-06-16	frappage nectarina	4	Thrips fuscipennis	F
Lleida	2021	CA	IPM	3	Clamor	4	2021-06-16	frappage nectarina	5	Thrips fuscipennis	F
Lleida	2021	CA	IPM	3	Clamor	4	2021-06-16	frappage nectarina	6	Thrips fuscipennis	F
Lleida	2021	CA	IPM	3	Clamor	4	2021-06-16	frappage nectarina	7	Thrips fuscipennis	F
Lleida	2021	CA	IPM	3	Clamor	4	2021-06-16	frappage nectarina	8	Thrips fuscipennis	F
Lleida	2021	CA	IPM	3	Clamor	4	2021-06-16	frappage nectarina	9	Thrips fuscipennis	F
Lleida	2021	CA	IPM	1	Clamor	1	2021-06-16	fruit nectarina	1	Thrips fuscipennis	F
Lleida	2021	CA	IPM	1	Clamor	1	2021-06-16	fruit nectarina	2	Thrips fuscipennis	F
Lleida	2021	CA	IPM	1	Clamor	1	2021-06-16	fruit nectarina	3	Thrips fuscipennis	F
Lleida	2021	CA	IPM	1	Clamor	1	2021-06-16	fruit nectarina	4	Thrips fuscipennis	F
Lleida	2021	CA	IPM	1	Clamor	1	2021-06-16	fruit nectarina	5	Thrips fuscipennis	F
Lleida	2021	CA	IPM	1	Clamor	1	2021-06-16	fruit nectarina	6	Thrips fuscipennis	F
Lleida	2021	CA	IPM	1	Clamor	1	2021-06-16	fruit nectarina	7	Thrips fuscipennis	F
Lleida	2021	CA	IPM	1	Clamor	1	2021-06-16	fruit nectarina	8	Thrips fuscipennis	F
Lleida	2021	CA	IPM	1	Clamor	1	2021-06-16	fruit nectarina	9	Thrips fuscipennis	F
Lleida	2021	CA	IPM	1	Clamor	2	2021-06-16	fruit nectarina	1	Thrips fuscipennis	F
Lleida	2021	CA	IPM	1	Clamor	2	2021-06-16	fruit nectarina	2	Thrips fuscipennis	F
Lleida	2021	CA	IPM	1	Clamor	2	2021-06-16	fruit nectarina	3	Thrips fuscipennis	F
Lleida	2021	CA	IPM	1	Clamor	2	2021-06-16	fruit nectarina	4	Thrips fuscipennis	F
Lleida	2021	CA	IPM	1	Clamor	2	2021-06-16	fruit nectarina	5	Thrips fuscipennis	F
Lleida	2021	CA	IPM	1	Clamor	2	2021-06-16	fruit nectarina	6	Thrips fuscipennis	F
Lleida	2021	CA	IPM	1	Clamor	2	2021-06-16	fruit nectarina	7	Thrips fuscipennis	F
Lleida	2021	CA	IPM	1	Clamor	2	2021-06-16	fruit nectarina	8	Thrips fuscipennis	F
Lleida	2021	CA	IPM	1	Clamor	2	2021-06-16	fruit nectarina	9	Thrips fuscipennis	F
Lleida	2021	CA	IPM	1	Clamor	2	2021-06-16	fruit nectarina	10	Thrips fuscipennis	F
Lleida	2021	CA	IPM	2	Clamor	2	2021-06-16	fruit nectarina	1	Thrips fuscipennis	M
Lleida	2021	CA	IPM	2	Clamor	2	2021-06-16	fruit nectarina	2	Thrips fuscipennis	M
Lleida	2021	CA	IPM	2	Clamor	2	2021-06-16	fruit nectarina	3	Thrips fuscipennis	M
Lleida	2021	CA	IPM	2	Clamor	2	2021-06-16	fruit nectarina	4	Thrips fuscipennis	M
Lleida	2021	CA	IPM	2	Clamor	2	2021-06-16	fruit nectarina	5	Thrips fuscipennis	M
Lleida	2021	CA	IPM	2	Clamor	2	2021-06-16	fruit nectarina	6	Thrips fuscipennis	F
Lleida	2021	CA	IPM	2	Clamor	2	2021-06-16	fruit nectarina	7	Thrips fuscipennis	F
Lleida	2021	CA	IPM	2	Clamor	2	2021-06-16	fruit nectarina	8	Thrips fuscipennis	F
Lleida	2021	CA	IPM	2	Clamor	2	2021-06-16	fruit nectarina	9	Thrips fuscipennis	F
Lleida	2021	CA	IPM	2	Clamor	2	2021-06-16	fruit nectarina	10	Thrips fuscipennis	F
Lleida	2021	CA	IPM	3	Clamor	2	2021-06-16	fruit nectarina	1	Thrips fuscipennis	F
Lleida	2021	CA	IPM	3	Clamor	2	2021-06-16	fruit nectarina	2	Thrips fuscipennis	F
Lleida	2021	CA	IPM	3	Clamor	2	2021-06-16	fruit nectarina	3	Thrips fuscipennis	F
Lleida	2021	CA	IPM	3	Clamor	2	2021-06-16	fruit nectarina	4	Thrips fuscipennis	F
Lleida	2021	CA	IPM	3	Clamor	2	2021-06-16	fruit nectarina	5	Thrips fuscipennis	F
Lleida	2021	CA	IPM	3	Clamor	2	2021-06-16	fruit nectarina	6	Thrips fuscipennis	F
Lleida	2021	CA	IPM	3	Clamor	2	2021-06-16	fruit nectarina	7	Thrips fuscipennis	F
Lleida	2021	CA	IPM	3	Clamor	2	2021-06-16	fruit nectarina	8	Thrips fuscipennis	F
Lleida	2021	CA	IPM	3	Clamor	2	2021-06-16	fruit nectarina	9	Thrips fuscipennis	F
Lleida	2021	CA	IPM	1	Clamor	3	2021-06-16	fruit nectarina	1	Thrips fuscipennis	F
Lleida	2021	CA	IPM	1	Clamor	3	2021-06-16	fruit nectarina	2	Thrips fuscipennis	F
Lleida	2021	CA	IPM	1	Clamor	3	2021-06-16	fruit nectarina	3	Thrips fuscipennis	F
Lleida	2021	CA	IPM	1	Clamor	3	2021-06-16	fruit nectarina	4	Thrips fuscipennis	F
Lleida	2021	CA	IPM	1	Clamor	3	2021-06-16	fruit nectarina	5	Thrips fuscipennis	F
Lleida	2021	CA	IPM	1	Clamor	3	2021-06-16	fruit nectarina	6	Thrips fuscipennis	F
Lleida	2021	CA	IPM	1	Clamor	3	2021-06-16	fruit nectarina	7	Thrips fuscipennis	F
Lleida	2021	CA	IPM	1	Clamor	3	2021-06-16	fruit nectarina	8	Thrips fuscipennis	F
Lleida	2021	CA	IPM	1	Clamor	3	2021-06-16	fruit nectarina	9	Thrips fuscipennis	F
Lleida	2021	CA	IPM	1	Clamor	3	2021-06-16	fruit nectarina	10	Thrips fuscipennis	F
Lleida	2021	CA	IPM	2	Clamor	3	2021-06-16	fruit nectarina	1	Thrips fuscipennis	F
Lleida	2021	CA	IPM	2	Clamor	3	2021-06-16	fruit nectarina	2	Thrips fuscipennis	F
Lleida	2021	CA	IPM	2	Clamor	3	2021-06-16	fruit nectarina	3	Thrips fuscipennis	F
Lleida	2021	CA	IPM	2	Clamor	3	2021-06-16	fruit nectarina	4	Thrips fuscipennis	F
Lleida	2021	CA	IPM	2	Clamor	3	2021-06-16	fruit nectarina	5	Thrips fuscipennis	F
Lleida	2021	CA	IPM	2	Clamor	3	2021-06-16	fruit nectarina	6	Thrips fuscipennis	F
Lleida	2021	CA	IPM	2	Clamor	3	2021-06-16	fruit nectarina	7	Thrips fuscipennis	F
Lleida	2021	CA	IPM	2	Clamor	3	2021-06-16	fruit nectarina	8	Thrips fuscipennis	F
Lleida	2021	CA	IPM	2	Clamor	3	2021-06-16	fruit nectarina	9	Thrips fuscipennis	F
Lleida	2021	CA	IPM	2	Clamor	3	2021-06-16	fruit nectarina	10	Thrips fuscipennis	F
Lleida	2021	CA	IPM	3	Clamor	3	2021-06-16	fruit nectarina	1	Thrips fuscipennis	M
Lleida	2021	CA	IPM	3	Clamor	3	2021-06-16	fruit nectarina	2	Thrips fuscipennis	M
Lleida	2021	CA	IPM	3	Clamor	3	2021-06-16	fruit nectarina	3	Thrips fuscipennis	M
Lleida	2021	CA	IPM	3	Clamor	3	2021-06-16	fruit nectarina	4	Thrips fuscipennis	M
Lleida	2021	CA	IPM	3	Clamor	3	2021-06-16	fruit nectarina	5	Thrips fuscipennis	M
Lleida	2021	CA	IPM	3	Clamor	3	2021-06-16	fruit nectarina	6	Thrips fuscipennis	F
Lleida	2021	CA	IPM	3	Clamor	3	2021-06-16	fruit nectarina	7	Thrips fuscipennis	F
Lleida	2021	CA	IPM	3	Clamor	3	2021-06-16	fruit nectarina	8	Thrips fuscipennis	F
Lleida	2021	CA	IPM	3	Clamor	3	2021-06-16	fruit nectarina	9	Thrips fuscipennis	F
Lleida	2021	CA	IPM	3	Clamor	3	2021-06-16	fruit nectarina	10	Thrips fuscipennis	F
Lleida	2021	CA	IPM	4	Clamor	3	2021-06-16	fruit nectarina	1	Thrips fuscipennis	F
Lleida	2021	CA	IPM	4	Clamor	3	2021-06-16	fruit nectarina	2	Not identified	F
Lleida	2021	CA	IPM	4	Clamor	3	2021-06-16	fruit nectarina	3	Thrips fuscipennis	F
Lleida	2021	CA	IPM	4	Clamor	3	2021-06-16	fruit nectarina	4	Thrips fuscipennis	F
Lleida	2021	CA	IPM	4	Clamor	3	2021-06-16	fruit nectarina	5	Thrips fuscipennis	F
Lleida	2021	CA	IPM	4	Clamor	3	2021-06-16	fruit nectarina	6	Thrips fuscipennis	F
Lleida	2021	CA	IPM	4	Clamor	3	2021-06-16	fruit nectarina	7	Thrips fuscipennis	F
Lleida	2021	CA	IPM	4	Clamor	3	2021-06-16	fruit nectarina	8	Thrips fuscipennis	F
Lleida	2021	CA	IPM	4	Clamor	3	2021-06-16	fruit nectarina	9	Thrips fuscipennis	F
Lleida	2021	CA	IPM	4	Clamor	3	2021-06-16	fruit nectarina	10	Thrips fuscipennis	F
Lleida	2021	CA	IPM	5	Clamor	3	2021-06-16	fruit nectarina	1	Thrips fuscipennis	F
Lleida	2021	CA	IPM	5	Clamor	3	2021-06-16	fruit nectarina	2	Thrips fuscipennis	F
Lleida	2021	CA	IPM	5	Clamor	3	2021-06-16	fruit nectarina	3	Thrips fuscipennis	F
Lleida	2021	CA	IPM	5	Clamor	3	2021-06-16	fruit nectarina	4	Thrips fuscipennis	F
Lleida	2021	CA	IPM	5	Clamor	3	2021-06-16	fruit nectarina	5	Thrips fuscipennis	F
Lleida	2021	CA	IPM	1	Clamor	4	2021-06-16	fruit nectarina	1	Thrips fuscipennis	F
Lleida	2021	CA	IPM	1	Clamor	4	2021-06-16	fruit nectarina	2	Thrips fuscipennis	F
Lleida	2021	CA	IPM	1	Clamor	4	2021-06-16	fruit nectarina	3	Thrips fuscipennis	F
Lleida	2021	CA	IPM	1	Clamor	4	2021-06-16	fruit nectarina	4	Thrips fuscipennis	F
Lleida	2021	CA	IPM	1	Clamor	4	2021-06-16	fruit nectarina	5	Thrips fuscipennis	F
Lleida	2021	CA	IPM	1	Clamor	4	2021-06-16	fruit nectarina	6	Thrips fuscipennis	F
Lleida	2021	CA	IPM	1	Clamor	4	2021-06-16	fruit nectarina	7	Thrips fuscipennis	F
Lleida	2021	CA	IPM	1	Clamor	4	2021-06-16	fruit nectarina	8	Thrips fuscipennis	F
Lleida	2021	CA	IPM	1	Clamor	4	2021-06-16	fruit nectarina	9	Thrips fuscipennis	F
Lleida	2021	CA	IPM	1	Clamor	4	2021-06-16	fruit nectarina	10	Thrips fuscipennis	F
Lleida	2021	CA	IPM	2	Clamor	4	2021-06-16	fruit nectarina	1	Thrips fuscipennis	F
Lleida	2021	CA	IPM	2	Clamor	4	2021-06-16	fruit nectarina	2	Thrips fuscipennis	F
Lleida	2021	CA	IPM	2	Clamor	4	2021-06-16	fruit nectarina	3	Thrips fuscipennis	F
Lleida	2021	CA	IPM	2	Clamor	4	2021-06-16	fruit nectarina	4	Thrips fuscipennis	F
Lleida	2021	CA	IPM	2	Clamor	4	2021-06-16	fruit nectarina	5	Thrips fuscipennis	F
Lleida	2021	CA	IPM	2	Clamor	4	2021-06-16	fruit nectarina	6	Thrips fuscipennis	F
Lleida	2021	CA	IPM	2	Clamor	4	2021-06-16	fruit nectarina	7	Thrips fuscipennis	F
Lleida	2021	CA	IPM	2	Clamor	4	2021-06-16	fruit nectarina	8	Thrips fuscipennis	F
Lleida	2021	CA	IPM	2	Clamor	4	2021-06-16	fruit nectarina	9	Thrips fuscipennis	F
Lleida	2021	CA	IPM	2	Clamor	4	2021-06-16	fruit nectarina	10	Thrips fuscipennis	F
Lleida	2021	CA	IPM	3	Clamor	4	2021-06-16	fruit nectarina	1	Thrips fuscipennis	F
Lleida	2021	CA	IPM	3	Clamor	4	2021-06-16	fruit nectarina	2	Thrips fuscipennis	F
Lleida	2021	CA	IPM	3	Clamor	4	2021-06-16	fruit nectarina	3	Thrips fuscipennis	F
Lleida	2021	CA	IPM	3	Clamor	4	2021-06-16	fruit nectarina	4	Thrips fuscipennis	F
Lleida	2021	CA	IPM	3	Clamor	4	2021-06-16	fruit nectarina	5	Thrips fuscipennis	F
Lleida	2021	CA	IPM	3	Clamor	4	2021-06-16	fruit nectarina	6	Thrips fuscipennis	F
Lleida	2021	CA	IPM	3	Clamor	4	2021-06-16	fruit nectarina	7	Thrips fuscipennis	F
Lleida	2021	CA	IPM	3	Clamor	4	2021-06-16	fruit nectarina	8	Thrips fuscipennis	F
Lleida	2021	CA	IPM	3	Clamor	4	2021-06-16	fruit nectarina	9	Thrips fuscipennis	F
Lleida	2021	CA	IPM	3	Clamor	4	2021-06-16	fruit nectarina	10	Thrips fuscipennis	F
Lleida	2021	CA	IPM	4	Clamor	4	2021-06-16	fruit nectarina	1	Thrips fuscipennis	F
Lleida	2021	CA	IPM	4	Clamor	4	2021-06-16	fruit nectarina	2	Thrips fuscipennis	F
Lleida	2021	CA	IPM	4	Clamor	4	2021-06-16	fruit nectarina	3	Thrips fuscipennis	F
Lleida	2021	CA	IPM	4	Clamor	4	2021-06-16	fruit nectarina	4	Thrips fuscipennis	F
Lleida	2021	CA	IPM	4	Clamor	4	2021-06-16	fruit nectarina	5	Thrips fuscipennis	F
Lleida	2021	CA	IPM	4	Clamor	4	2021-06-16	fruit nectarina	6	Thrips fuscipennis	F
Lleida	2021	CA	OM	1	Paulònia	2	2021-07-27	fulles nectarina	1	Tenothrips frici	M
Lleida	2021	CA	OM	1	Paulònia	2	2021-07-27	fulles nectarina	2	Tenothrips frici	M
Lleida	2021	CA	OM	1	Paulònia	2	2021-07-27	fulles nectarina	3	Tenothrips frici	F
Lleida	2021	CA	OM	1	Paulònia	2	2021-07-27	fulles nectarina	4	Tenothrips frici	M
Lleida	2021	CA	OM	1	Paulònia	3	2021-07-27	fulles nectarina	1	Tenothrips frici	F
Lleida	2021	CA	OM	1	Paulònia	3	2021-07-27	fulles nectarina	2	Tenothrips frici	F
Lleida	2021	CA	OM	1	Paulònia	4	2021-07-27	fulles nectarina	1	Tenothrips frici	F
Lleida	2021	CA	OM	1	Paulònia	3	2021-07-27	fulles nectarina	1	Thrips fuscipennis	F
Lleida	2021	CA	OM	1	Paulònia	1	2021-07-27	fruit nectarina	1	Thrips tabaci	F
Lleida	2021	CA	OM	1	Paulònia	1	2021-07-27	fruit nectarina	2	Thrips tabaci	F
Lleida	2021	CA	OM	1	Paulònia	2	2021-07-27	fruit nectarina	1	Thrips tabaci	F
Lleida	2021	CA	OM	1	Paulònia	3	2021-07-27	fruit nectarina	1	Thrips fuscipennis	F
Lleida	2021	CA	OM	1	Paulònia	4	2021-07-27	fruit nectarina	1	Thrips tabaci	F
Lleida	2021	CA	IPM	1	Substituta	4	2022-03-02	frappage nectarina	1	Thrips fuscipennis	F
Lleida	2021	CA	OM	1	Mòmies	4	2021-07-07	fulles nectarina	1	Thrips fuscipennis	F
Lleida	2021	CA	OM	1	Mòmies	1	2021-07-07	frappage nectarina	1	Thrips fuscipennis	F
Lleida	2021	CA	OM	1	Mòmies	1	2021-07-07	frappage nectarina	2	Thrips fuscipennis	F
Lleida	2021	CA	OM	1	Mòmies	1	2021-07-07	frappage nectarina	3	Thrips fuscipennis	F
Lleida	2021	CA	OM	1	Mòmies	1	2021-07-07	frappage nectarina	4	Thrips fuscipennis	F
Lleida	2021	CA	OM	1	Mòmies	1	2021-07-07	frappage nectarina	5	Thrips fuscipennis	F
Lleida	2021	CA	OM	1	Mòmies	1	2021-07-07	frappage nectarina	6	Thrips fuscipennis	F
Lleida	2021	CA	OM	1	Mòmies	1	2021-07-07	frappage nectarina	7	Thrips fuscipennis	F
Lleida	2021	CA	OM	1	Mòmies	1	2021-07-07	frappage nectarina	8	Thrips fuscipennis	F
Lleida	2021	CA	OM	1	Mòmies	2	2021-07-07	frappage nectarina	1	Thrips fuscipennis	F
Lleida	2021	CA	OM	1	Mòmies	2	2021-07-07	frappage nectarina	2	Thrips fuscipennis	F
Lleida	2021	CA	OM	1	Mòmies	2	2021-07-07	frappage nectarina	3	Thrips fuscipennis	F
Lleida	2021	CA	OM	1	Mòmies	2	2021-07-07	frappage nectarina	4	Thrips fuscipennis	F
Lleida	2021	CA	OM	1	Mòmies	2	2021-07-07	frappage nectarina	5	Thrips fuscipennis	F
Lleida	2021	CA	OM	1	Mòmies	2	2021-07-07	frappage nectarina	6	Thrips fuscipennis	F
Lleida	2021	CA	OM	1	Mòmies	2	2021-07-07	frappage nectarina	7	Thrips fuscipennis	F
Lleida	2021	CA	OM	1	Mòmies	2	2021-07-07	frappage nectarina	8	Thrips fuscipennis	F
Lleida	2021	CA	OM	1	Mòmies	2	2021-07-07	frappage nectarina	9	Thrips fuscipennis	F
Lleida	2021	CA	OM	1	Mòmies	2	2021-07-07	frappage nectarina	10	Thrips fuscipennis	F
Lleida	2021	CA	OM	2	Mòmies	2	2021-07-07	frappage nectarina	1	Thrips fuscipennis	F
Lleida	2021	CA	OM	2	Mòmies	2	2021-07-07	frappage nectarina	2	Thrips fuscipennis	F
Lleida	2021	CA	OM	2	Mòmies	2	2021-07-07	frappage nectarina	3	Thrips fuscipennis	F
Lleida	2021	CA	OM	2	Mòmies	2	2021-07-07	frappage nectarina	4	Thrips fuscipennis	F
Lleida	2021	CA	OM	2	Mòmies	2	2021-07-07	frappage nectarina	5	Thrips fuscipennis	F
Lleida	2021	CA	OM	1	Mòmies	3	2021-07-07	frappage nectarina	1	Thrips fuscipennis	F
Lleida	2021	CA	OM	1	Mòmies	3	2021-07-07	frappage nectarina	2	Not identified	F
Lleida	2021	CA	OM	1	Mòmies	3	2021-07-07	frappage nectarina	3	Thrips fuscipennis	F
Lleida	2021	CA	OM	1	Mòmies	3	2021-07-07	frappage nectarina	4	Thrips fuscipennis	F
Lleida	2021	CA	OM	1	Mòmies	3	2021-07-07	frappage nectarina	5	Thrips fuscipennis	F
Lleida	2021	CA	OM	1	Mòmies	3	2021-07-07	frappage nectarina	6	Thrips fuscipennis	F
Lleida	2021	CA	OM	1	Mòmies	3	2021-07-07	frappage nectarina	7	Thrips fuscipennis	F
Lleida	2021	CA	OM	1	Mòmies	4	2021-07-07	frappage nectarina	1	Thrips fuscipennis	F
Lleida	2021	CA	OM	1	Mòmies	4	2021-07-07	frappage nectarina	2	Thrips fuscipennis	F
Lleida	2021	CA	OM	1	Mòmies	4	2021-07-07	frappage nectarina	3	Thrips fuscipennis	F
Lleida	2021	CA	OM	1	Mòmies	4	2021-07-07	frappage nectarina	4	Thrips fuscipennis	F
Lleida	2021	CA	OM	1	Mòmies	4	2021-07-07	frappage nectarina	5	Thrips fuscipennis	F
Lleida	2021	CA	OM	1	Mòmies	4	2021-07-07	frappage nectarina	6	Thrips fuscipennis	F
Lleida	2021	CA	OM	1	Mòmies	4	2021-07-07	frappage nectarina	7	Thrips fuscipennis	F
Lleida	2021	CA	OM	1	Mòmies	4	2021-07-07	frappage nectarina	8	Thrips fuscipennis	F
Lleida	2021	CA	OM	1	Mòmies	4	2021-07-07	frappage nectarina	9	Thrips fuscipennis	F
Lleida	2021	CA	OM	1	Mòmies	4	2021-07-07	frappage nectarina	10	Thrips fuscipennis	F
Lleida	2021	CA	OM	2	Mòmies	4	2021-07-07	frappage nectarina	1	Thrips fuscipennis	F
Lleida	2021	CA	OM	2	Mòmies	4	2021-07-07	frappage nectarina	2	Thrips fuscipennis	F
Lleida	2021	CA	OM	2	Mòmies	4	2021-07-07	frappage nectarina	3	Thrips fuscipennis	F
Lleida	2021	CA	OM	2	Mòmies	4	2021-07-07	frappage nectarina	4	Thrips fuscipennis	F
Lleida	2021	CA	OM	2	Mòmies	4	2021-07-07	frappage nectarina	5	Thrips fuscipennis	F
Lleida	2021	CA	OM	2	Mòmies	4	2021-07-07	frappage nectarina	6	Frankliniella occidentalis	F
Lleida	2021	CA	OM	2	Mòmies	4	2021-07-07	frappage nectarina	7	Thrips fuscipennis	M
Lleida	2021	CA	OM	2	Mòmies	4	2021-07-07	frappage nectarina	8	Thrips fuscipennis	M
Lleida	2021	CA	OM	2	Mòmies	4	2021-07-07	frappage nectarina	9	Thrips fuscipennis	M
Lleida	2021	CA	OM	2	Mòmies	4	2021-07-07	frappage nectarina	10	Frankliniella occidentalis	F
Lleida	2021	CA	OM	3	Mòmies	4	2021-07-07	frappage nectarina	1	Thrips fuscipennis	M
Lleida	2021	CA	OM	3	Mòmies	4	2021-07-07	frappage nectarina	2	Thrips fuscipennis	F
Lleida	2021	CA	OM	3	Mòmies	4	2021-07-07	frappage nectarina	3	Thrips fuscipennis	F
Lleida	2021	CA	OM	3	Mòmies	4	2021-07-07	frappage nectarina	4	Thrips fuscipennis	F
Lleida	2021	CA	OM	3	Mòmies	4	2021-07-07	frappage nectarina	5	Thrips fuscipennis	M
Lleida	2021	CA	OM	3	Mòmies	4	2021-07-07	frappage nectarina	6	Thrips fuscipennis	F
Lleida	2021	CA	OM	3	Mòmies	4	2021-07-07	frappage nectarina	7	Thrips fuscipennis	F
Lleida	2021	CA	OM	3	Mòmies	4	2021-07-07	frappage nectarina	8	Thrips fuscipennis	F
Lleida	2021	CA	OM	3	Mòmies	4	2021-07-07	frappage nectarina	9	Thrips fuscipennis	F
Lleida	2021	CA	OM	3	Mòmies	4	2021-07-07	frappage nectarina	10	Thrips fuscipennis	F
Lleida	2021	CA	OM	4	Mòmies	4	2021-07-07	frappage nectarina	1	Thrips fuscipennis	M
Lleida	2021	CA	OM	4	Mòmies	4	2021-07-07	frappage nectarina	2	Thrips fuscipennis	F
Lleida	2021	CA	OM	4	Mòmies	4	2021-07-07	frappage nectarina	3	Thrips fuscipennis	F
Lleida	2021	CA	OM	4	Mòmies	4	2021-07-07	frappage nectarina	4	Thrips fuscipennis	F
Lleida	2021	CA	OM	4	Mòmies	4	2021-07-07	frappage nectarina	5	Aeolothrips intermedius	F
Lleida	2021	CA	OM	4	Mòmies	4	2021-07-07	frappage nectarina	6	Thrips fuscipennis	F
Lleida	2021	CA	OM	4	Mòmies	4	2021-07-07	frappage nectarina	7	Thrips fuscipennis	F
Lleida	2021	CA	OM	4	Mòmies	4	2021-07-07	frappage nectarina	8	Thrips fuscipennis	F
Lleida	2021	CA	OM	4	Mòmies	4	2021-07-07	frappage nectarina	9	Thrips fuscipennis	F
Lleida	2021	CA	OM	4	Mòmies	4	2021-07-07	frappage nectarina	10	Thrips fuscipennis	F
Lleida	2021	CA	OM	4	Mòmies	4	2021-07-07	frappage nectarina	11	Thrips fuscipennis	F
Lleida	2021	CA	OM	1	Mòmies	1	2021-08-07	fruit nectarina	1	Thrips fuscipennis	F
Lleida	2021	CA	OM	1	Mòmies	1	2021-08-07	fruit nectarina	2	Thrips fuscipennis	F
Lleida	2021	CA	OM	1	Mòmies	1	2021-08-07	fruit nectarina	3	Thrips fuscipennis	F
Lleida	2021	CA	OM	1	Mòmies	1	2021-08-07	fruit nectarina	4	Thrips fuscipennis	F
Lleida	2021	CA	OM	1	Mòmies	1	2021-08-07	fruit nectarina	5	Thrips fuscipennis	F
Lleida	2021	CA	OM	1	Mòmies	1	2021-08-07	fruit nectarina	6	Thrips fuscipennis	F
Lleida	2021	CA	OM	1	Mòmies	1	2021-08-07	fruit nectarina	7	Thrips fuscipennis	F
Lleida	2021	CA	OM	1	Mòmies	1	2021-08-07	fruit nectarina	8	Not identified	F
Lleida	2021	CA	OM	1	Mòmies	1	2021-08-07	fruit nectarina	9	Not identified	F
Lleida	2021	CA	OM	1	Mòmies	2	2021-08-07	fruit nectarina	1	Thrips fuscipennis	F
Lleida	2021	CA	OM	1	Mòmies	2	2021-08-07	fruit nectarina	2	Thrips fuscipennis	F
Lleida	2021	CA	OM	1	Mòmies	3	2021-08-07	fruit nectarina	1	Thrips fuscipennis	F
Lleida	2021	CA	OM	1	Mòmies	3	2021-08-07	fruit nectarina	2	Thrips fuscipennis	F
Lleida	2021	CA	OM	1	Mòmies	3	2021-08-07	fruit nectarina	3	Thrips fuscipennis	F
Lleida	2021	CA	OM	1	Mòmies	3	2021-08-07	fruit nectarina	4	Thrips fuscipennis	F
Lleida	2021	CA	OM	1	Mòmies	4	2021-08-07	fruit nectarina	1	Not identified	F
Lleida	2021	CA	OM	1	Mòmies	4	2021-08-07	fruit nectarina	2	Thrips fuscipennis	F
Lleida	2021	CA	OM	1	Mòmies	4	2021-08-07	fruit nectarina	3	Thrips fuscipennis	F
Lleida	2021	CA	OM	1	Mòmies	4	2021-08-07	fruit nectarina	4	Thrips fuscipennis	F
Lleida	2021	CA	OM	1	Mòmies	4	2021-08-07	fruit nectarina	5	Thrips fuscipennis	F
Lleida	2021	CA	OM	1	Mòmies	4	2021-08-07	fruit nectarina	6	Thrips fuscipennis	F
Lleida	2021	CA	OM	1	La Plana	1	2021-07-13	fulles nectarina	1	Thrips spp.	M
Lleida	2021	CA	OM	1	La Plana	1	2021-07-13	fulles nectarina	2	Thrips fuscipennis	F
Lleida	2021	CA	OM	1	La Plana	1	2021-07-13	fulles nectarina	3	Thrips fuscipennis	F
Lleida	2021	CA	OM	1	La Plana	2	2021-07-13	fulles nectarina	1	Thrips spp.	M
Lleida	2021	CA	OM	1	La Plana	1	2021-07-13	fulles nectarina	1	Thrips fuscipennis	F
Lleida	2021	CA	OM	1	La Plana	1	2021-07-13	fulles nectarina	2	Thrips fuscipennis	F
Lleida	2021	CA	OM	1	La Plana	2	2021-07-13	frappage nectarina	1	Thrips fuscipennis	F
Lleida	2021	CA	OM	1	La Plana	2	2021-07-13	frappage nectarina	2	Thrips fuscipennis	F
Lleida	2021	CA	OM	1	La Plana	2	2021-07-13	frappage nectarina	3	Thrips fuscipennis	F
Lleida	2021	CA	OM	1	La Plana	3	2021-07-13	frappage nectarina	1	Mycterothrips sp.	F
Lleida	2021	CA	OM	1	La Plana	3	2021-07-13	frappage nectarina	2	Thrips fuscipennis	F
Lleida	2021	CA	OM	1	La Plana	3	2021-07-13	frappage nectarina	3	Thrips fuscipennis	F
Lleida	2021	CA	OM	1	La Plana	3	2021-07-13	frappage nectarina	4	Thrips fuscipennis	F
Lleida	2021	CA	OM	1	La Plana	4	2021-07-13	frappage nectarina	1	Thrips fuscipennis	F
Lleida	2021	CA	OM	1	La Plana	4	2021-07-13	frappage nectarina	2	Thrips fuscipennis	F
Lleida	2021	CA	OM	1	La Plana	4	2021-07-13	frappage nectarina	3	Thrips fuscipennis	F
Lleida	2021	CA	OM	1	La Plana	4	2021-07-13	frappage nectarina	4	Thrips fuscipennis	F
Lleida	2021	CA	OM	1	La Plana	1	2021-07-13	fruit nectarina	1	Thrips tabaci	F
Lleida	2021	CA	OM	1	La Plana	1	2021-07-13	fruit nectarina	2	Thrips tabaci	F
Lleida	2021	CA	OM	1	La Plana	1	2021-07-13	fruit nectarina	3	Thrips tabaci	F
Lleida	2021	CA	OM	1	La Plana	1	2021-07-13	fruit nectarina	4	Thrips tabaci	F
Lleida	2021	CA	OM	1	La Plana	1	2021-07-13	fruit nectarina	5	Thrips fuscipennis	F
Lleida	2021	CA	OM	1	La Plana	2	2021-07-13	fruit nectarina	1	Thrips tabaci	F
Lleida	2021	CA	OM	1	La Plana	2	2021-07-13	fruit nectarina	2	Thrips tabaci	F
Lleida	2021	CA	OM	1	La Plana	2	2021-07-13	fruit nectarina	3	Frankliniella occidentalis	F
Lleida	2021	CA	OM	1	La Plana	3	2021-07-13	fruit nectarina	1	Thrips fuscipennis	F
Lleida	2021	CA	OM	1	La Plana	3	2021-07-13	fruit nectarina	2	Thrips tabaci	F
Lleida	2021	CA	OM	1	La Plana	3	2021-07-13	fruit nectarina	3	Thrips tabaci	F
Lleida	2021	CA	OM	1	La Plana	3	2021-07-13	fruit nectarina	4	Frankliniella occidentalis	F
Lleida	2021	CA	OM	1	Mòmies	2	2022-07-01	fruit nectarina	1	Thrips fuscipennis	F
Lleida	2021	CA	OM	1	Mòmies	2	2022-07-01	fruit nectarina	2	Frankliniella occidentalis	F
Lleida	2021	CA	OM	1	Mòmies	2	2022-07-01	fruit nectarina	3	Thrips tabaci	F
Lleida	2021	FF	OM	1	Paulònia	?	2021-03-09	brot nectarina	1	Frankliniella intonsa	F
Lleida	2021	FF	IPM	1	Clamor	1	2021-03-05	brot nectarina	1	Aeolothrips tenuicornis	F
Lleida	2021	FF	IPM	1	Clamor	2	2021-03-05	brot nectarina	1	Tenothrips frici	F
Lleida	2021	FF	IPM	1	Clamor	3	2021-03-05	brot nectarina	1	Thrips fuscipennis	F
Lleida	2021	BB	IPM	1	Clamor	1	2021-01-28	brot nectarina	1	Thrips spp.	F
Lleida	2021	BB	IPM	1	Clamor	2	2021-01-28	brot nectarina	1	Thrips spp.	F
Lleida	2021	FF	IPM	1	Pont	4	2021-02-26	brot nectarina	1	Thrips fuscipennis	F
Lleida	2021	FF	IPM	1	Pont	4	2021-02-26	brot nectarina	2	Thrips fuscipennis	F
Lleida	2021	FF	IPM	1	Pont	4	2021-02-26	brot nectarina	3	Thrips fuscipennis	F
Lleida	2021	FF	IPM	1	Pont	3	2021-02-26	brot nectarina	1	Thrips fuscipennis	F
Lleida	2021	FF	IPM	1	Pont	1	2021-02-26	brot nectarina	1	Aeolothrips tenuicornis	F
Lleida	2021	FST	OM	1	Mòmies	3	2021-03-30	brot nectarina	1	Thrips fuscipennis	M
Lleida	2022	FF	OM	1	Mòmies	4	2022-03-08	brot nectarina	1	Frankliniella occidentalis	F
Lleida	2022	FF	OM	1	Mòmies	4	2022-03-08	brot nectarina	2	Melanthrips fuscus	F
Lleida	2022	FF	OM	1	Mòmies	4	2022-03-08	brot nectarina	3	Frankliniella occidentalis	F
Lleida	2022	FF	OM	1	Mòmies	4	2022-03-08	brot nectarina	4	Thrips fuscipennis	F
Lleida	2022	FST	OM	1	Paulònia	3	2022-04-12	brot nectarina	1	Thrips fuscipennis	F
Lleida	2022	FST	OM	1	Paulònia	4	2022-04-12	brot nectarina	1	Thrips fuscipennis	F
Lleida	2022	FST	OM	1	Paulònia	4	2022-04-12	brot nectarina	2	Thrips fuscipennis	F
Lleida	2022	FST	OM	1	Paulònia	4	2022-04-12	brot nectarina	3	Thrips fuscipennis	F
Lleida	2022	FST	OM	1	Paulònia	4	2022-04-12	brot nectarina	4	Thrips fuscipennis	F
Lleida	2022	FST	OM	1	Paulònia	4	2022-04-12	brot nectarina	5	Frankliniella occidentalis	F
Lleida	2022	FST	OM	1	Paulònia	4	2022-04-12	brot nectarina	6	Thrips fuscipennis	F
Lleida	2022	FST	OM	1	Paulònia	4	2022-04-12	brot nectarina	7	Frankliniella occidentalis	F
Lleida	2022	FST	OM	1	Paulònia	4	2022-04-12	brot nectarina	8	Thrips fuscipennis	F
Lleida	2022	FST	IPM	1	Clamor	1	2022-04-08	brot nectarina	1	Frankliniella occidentalis	F
Lleida	2022	CA	IPM	1	Substituta	1	2022-06-09	fulles nectarina	1	Frankliniella occidentalis	F
Lleida	2022	CA	IPM	1	Pont	1	2022-06-16	fulles nectarina	1	Thrips albopilosus	M
Lleida	2022	CA	IPM	1	Pont	1	2022-06-16	fulles nectarina	2	Thrips fuscipennis	F
Lleida	2022	FST	OM	1	La Plana	3	2022-04-12	brot nectarina	1	Mycterothrips sp.	F
Lleida	2022	FST	OM	1	La Plana	3	2022-04-12	brot nectarina	2	Thrips angusticeps	F
Lleida	2022	FST	OM	1	La Plana	4	2022-04-12	brot nectarina	1	Thrips angusticeps	F
Lleida	2022	FST	OM	1	La Plana	4	2022-04-12	brot nectarina	2	Phlaeothripidae
Lleida	2022	FF	OM	1	La Plana	4	2022-03-15	brot nectarina	1	Thrips fuscipennis	F
Lleida	2022	FF	OM	1	La Plana	4	2022-03-15	brot nectarina	2	Thrips angusticeps	F
Lleida	2022	CA	IPM	3	Substituta	3	2022-06-09	fruit nectarina	1	Thrips fuscipennis	M
Lleida	2022	CA	IPM	3	Substituta	3	2022-06-09	fruit nectarina	2	Thrips fuscipennis	F
Lleida	2022	CA	IPM	3	Substituta	3	2022-06-09	fruit nectarina	3	Thrips fuscipennis	F
Lleida	2022	CA	IPM	3	Substituta	3	2022-06-09	fruit nectarina	4	Thrips fuscipennis	F
Lleida	2022	CA	IPM	3	Substituta	3	2022-06-09	fruit nectarina	5	Thrips fuscipennis	F
Lleida	2022	CA	IPM	3	Substituta	3	2022-06-09	fruit nectarina	6	Thrips fuscipennis	F
Lleida	2022	CA	IPM	3	Substituta	3	2022-06-09	fruit nectarina	7	Thrips fuscipennis	M
Lleida	2022	CA	IPM	3	Substituta	3	2022-06-09	fruit nectarina	8	Thrips fuscipennis	F
Lleida	2022	CA	IPM	3	Substituta	3	2022-06-09	fruit nectarina	9	Thrips fuscipennis	F
Lleida	2022	CA	IPM	3	Substituta	3	2022-06-09	fruit nectarina	10	Thrips fuscipennis	F
Lleida	2022	CA	IPM	2	Substituta	3	2022-06-09	fruit nectarina	1	Thrips fuscipennis	F
Lleida	2022	CA	IPM	2	Substituta	3	2022-06-09	fruit nectarina	2	Thrips fuscipennis	F
Lleida	2022	CA	IPM	2	Substituta	3	2022-06-09	fruit nectarina	3	Thrips fuscipennis	F
Lleida	2022	CA	IPM	2	Substituta	3	2022-06-09	fruit nectarina	4	Thrips fuscipennis	F
Lleida	2022	CA	IPM	2	Substituta	3	2022-06-09	fruit nectarina	5	Thrips fuscipennis	F
Lleida	2022	CA	IPM	2	Substituta	3	2022-06-09	fruit nectarina	6	Thrips fuscipennis	F
Lleida	2022	CA	IPM	1	Substituta	3	2022-06-09	fruit nectarina	1	Thrips fuscipennis	F
Lleida	2022	CA	IPM	1	Substituta	3	2022-06-09	fruit nectarina	2	Thrips fuscipennis	F
Lleida	2022	CA	IPM	1	Substituta	3	2022-06-09	fruit nectarina	3	Thrips fuscipennis	F
Lleida	2022	CA	IPM	1	Substituta	3	2022-06-09	fruit nectarina	4	Thrips fuscipennis	F
Lleida	2022	CA	IPM	1	Substituta	3	2022-06-09	fruit nectarina	5	Thrips fuscipennis	F
Lleida	2022	CA	IPM	1	Substituta	3	2022-06-09	fruit nectarina	6	Thrips fuscipennis	F
Lleida	2022	CA	IPM	1	Substituta	3	2022-06-09	fruit nectarina	7	Thrips fuscipennis	F
Lleida	2022	CA	IPM	1	Substituta	3	2022-06-09	fruit nectarina	8	Thrips fuscipennis	F
Lleida	2022	CA	IPM	5	Substituta	2	2022-06-09	fruit nectarina	1	Thrips fuscipennis	M
Lleida	2022	CA	IPM	5	Substituta	2	2022-06-09	fruit nectarina	2	Thrips fuscipennis	M
Lleida	2022	CA	IPM	5	Substituta	2	2022-06-09	fruit nectarina	3	Thrips fuscipennis	F
Lleida	2022	CA	IPM	5	Substituta	2	2022-06-09	fruit nectarina	4	Thrips fuscipennis	F
Lleida	2022	CA	IPM	5	Substituta	2	2022-06-09	fruit nectarina	5	Thrips fuscipennis	F
Lleida	2022	CA	IPM	5	Substituta	2	2022-06-09	fruit nectarina	6	Thrips fuscipennis	M
Lleida	2022	CA	IPM	5	Substituta	2	2022-06-09	fruit nectarina	7	Thrips fuscipennis	F
Lleida	2022	CA	IPM	5	Substituta	2	2022-06-09	fruit nectarina	8	Thrips fuscipennis	F
Lleida	2022	CA	IPM	5	Substituta	2	2022-06-09	fruit nectarina	9	Thrips fuscipennis	F
Lleida	2022	CA	IPM	5	Substituta	2	2022-06-09	fruit nectarina	10	Thrips fuscipennis	M
Lleida	2022	CA	IPM	4	Substituta	2	2022-06-09	fruit nectarina	1	Thrips fuscipennis	M
Lleida	2022	CA	IPM	4	Substituta	2	2022-06-09	fruit nectarina	2	Thrips fuscipennis	F
Lleida	2022	CA	IPM	4	Substituta	2	2022-06-09	fruit nectarina	3	Thrips fuscipennis	F
Lleida	2022	CA	IPM	4	Substituta	2	2022-06-09	fruit nectarina	4	Thrips fuscipennis	F
Lleida	2022	CA	IPM	4	Substituta	2	2022-06-09	fruit nectarina	5	Thrips fuscipennis	F
Lleida	2022	CA	IPM	4	Substituta	2	2022-06-09	fruit nectarina	6	Thrips fuscipennis	F
Lleida	2022	CA	IPM	4	Substituta	2	2022-06-09	fruit nectarina	7	Thrips fuscipennis	M
Lleida	2022	CA	IPM	4	Substituta	2	2022-06-09	fruit nectarina	8	Thrips fuscipennis	F
Lleida	2022	CA	IPM	4	Substituta	2	2022-06-09	fruit nectarina	9	Thrips fuscipennis	M
Lleida	2022	CA	IPM	4	Substituta	2	2022-06-09	fruit nectarina	10	Thrips fuscipennis	F
Lleida	2022	CA	IPM	4	Substituta	2	2022-06-09	fruit nectarina	11	Thrips fuscipennis	F
Lleida	2022	CA	IPM	4	Substituta	2	2022-06-09	fruit nectarina	12	Thrips fuscipennis	F
Lleida	2022	CA	IPM	3	Substituta	2	2022-06-09	fruit nectarina	1	Thrips fuscipennis	F
Lleida	2022	CA	IPM	3	Substituta	2	2022-06-09	fruit nectarina	2	Thrips fuscipennis	F
Lleida	2022	CA	IPM	3	Substituta	2	2022-06-09	fruit nectarina	3	Thrips fuscipennis	F
Lleida	2022	CA	IPM	3	Substituta	2	2022-06-09	fruit nectarina	4	Frankliniella occidentalis	F
Lleida	2022	CA	IPM	3	Substituta	2	2022-06-09	fruit nectarina	5	Thrips fuscipennis	F
Lleida	2022	CA	IPM	3	Substituta	2	2022-06-09	fruit nectarina	6	Thrips fuscipennis	F
Lleida	2022	CA	IPM	3	Substituta	2	2022-06-09	fruit nectarina	7	Thrips fuscipennis	F
Lleida	2022	CA	IPM	3	Substituta	2	2022-06-09	fruit nectarina	8	Thrips fuscipennis	F
Lleida	2022	CA	IPM	3	Substituta	2	2022-06-09	fruit nectarina	9	Thrips fuscipennis	F
Lleida	2022	CA	IPM	3	Substituta	2	2022-06-09	fruit nectarina	10	Thrips fuscipennis	F
Lleida	2022	CA	IPM	3	Substituta	2	2022-06-09	fruit nectarina	11	Thrips fuscipennis	F
Lleida	2022	CA	IPM	2	Substituta	2	2022-06-09	fruit nectarina	1	Thrips fuscipennis	F
Lleida	2022	CA	IPM	2	Substituta	2	2022-06-09	fruit nectarina	2	Thrips fuscipennis	F
Lleida	2022	CA	IPM	2	Substituta	2	2022-06-09	fruit nectarina	3	Thrips fuscipennis	F
Lleida	2022	CA	IPM	2	Substituta	2	2022-06-09	fruit nectarina	4	Thrips fuscipennis	F
Lleida	2022	CA	IPM	2	Substituta	2	2022-06-09	fruit nectarina	5	Thrips fuscipennis	F
Lleida	2022	CA	IPM	2	Substituta	2	2022-06-09	fruit nectarina	6	Thrips fuscipennis	F
Lleida	2022	CA	IPM	2	Substituta	2	2022-06-09	fruit nectarina	7	Thrips fuscipennis	F
Lleida	2022	CA	IPM	2	Substituta	2	2022-06-09	fruit nectarina	8	Thrips fuscipennis	F
Lleida	2022	CA	IPM	2	Substituta	2	2022-06-09	fruit nectarina	9	Thrips fuscipennis	F
Lleida	2022	CA	IPM	2	Substituta	2	2022-06-09	fruit nectarina	10	Thrips fuscipennis	F
Lleida	2022	CA	IPM	1	Substituta	2	2022-06-09	fruit nectarina	1	Thrips fuscipennis	F
Lleida	2022	CA	IPM	1	Substituta	2	2022-06-09	fruit nectarina	2	Thrips fuscipennis	F
Lleida	2022	CA	IPM	1	Substituta	2	2022-06-09	fruit nectarina	3	Thrips fuscipennis	F
Lleida	2022	CA	IPM	1	Substituta	2	2022-06-09	fruit nectarina	4	Thrips fuscipennis	F
Lleida	2022	CA	IPM	1	Substituta	2	2022-06-09	fruit nectarina	5	Thrips fuscipennis	M
Lleida	2022	CA	IPM	1	Substituta	2	2022-06-09	fruit nectarina	6	Thrips fuscipennis	F
Lleida	2022	CA	IPM	1	Substituta	2	2022-06-09	fruit nectarina	7	Thrips fuscipennis	F
Lleida	2022	CA	IPM	1	Substituta	2	2022-06-09	fruit nectarina	8	Thrips fuscipennis	F
Lleida	2022	CA	IPM	1	Substituta	2	2022-06-09	fruit nectarina	9	Thrips fuscipennis	F
Lleida	2022	CA	IPM	1	Substituta	2	2022-06-09	fruit nectarina	10	Thrips fuscipennis	F
Lleida	2022	CA	IPM	7	Substituta	3	2022-06-09	frappage nectarina	1	Thrips fuscipennis	F
Lleida	2022	CA	IPM	7	Substituta	3	2022-06-09	frappage nectarina	2	Thrips fuscipennis	F
Lleida	2022	CA	IPM	7	Substituta	3	2022-06-09	frappage nectarina	3	Thrips fuscipennis	F
Lleida	2022	CA	IPM	7	Substituta	3	2022-06-09	frappage nectarina	4	Thrips fuscipennis	F
Lleida	2022	CA	IPM	7	Substituta	3	2022-06-09	frappage nectarina	5	Thrips fuscipennis	F
Lleida	2022	CA	IPM	7	Substituta	3	2022-06-09	frappage nectarina	6	Thrips fuscipennis	F
Lleida	2022	CA	IPM	7	Substituta	3	2022-06-09	frappage nectarina	7	Thrips fuscipennis	F
Lleida	2022	CA	IPM	7	Substituta	3	2022-06-09	frappage nectarina	8	Thrips fuscipennis	F
Lleida	2022	CA	IPM	7	Substituta	3	2022-06-09	frappage nectarina	9	Thrips fuscipennis	F
Lleida	2022	CA	IPM	7	Substituta	3	2022-06-09	frappage nectarina	10	Thrips fuscipennis	F
Lleida	2022	CA	IPM	6	Substituta	3	2022-06-09	frappage nectarina	1	Thrips fuscipennis	F
Lleida	2022	CA	IPM	6	Substituta	3	2022-06-09	frappage nectarina	2	Thrips fuscipennis	F
Lleida	2022	CA	IPM	6	Substituta	3	2022-06-09	frappage nectarina	3	Thrips fuscipennis	F
Lleida	2022	CA	IPM	6	Substituta	3	2022-06-09	frappage nectarina	4	Thrips fuscipennis	F
Lleida	2022	CA	IPM	6	Substituta	3	2022-06-09	frappage nectarina	5	Thrips fuscipennis	F
Lleida	2022	CA	IPM	6	Substituta	3	2022-06-09	frappage nectarina	6	Thrips fuscipennis	F
Lleida	2022	CA	IPM	6	Substituta	3	2022-06-09	frappage nectarina	7	Thrips fuscipennis	F
Lleida	2022	CA	IPM	6	Substituta	3	2022-06-09	frappage nectarina	8	Thrips fuscipennis	F
Lleida	2022	CA	IPM	6	Substituta	3	2022-06-09	frappage nectarina	9	Thrips fuscipennis	F
Lleida	2022	CA	IPM	6	Substituta	3	2022-06-09	frappage nectarina	10	Thrips fuscipennis	F
Lleida	2022	CA	IPM	6	Substituta	3	2022-06-09	frappage nectarina	11	Thrips fuscipennis	F
Lleida	2022	CA	IPM	3	Substituta	4	2022-06-09	fruit nectarina	1	Thrips fuscipennis	F
Lleida	2022	CA	IPM	3	Substituta	4	2022-06-09	fruit nectarina	2	Thrips tabaci	F
Lleida	2022	CA	IPM	3	Substituta	4	2022-06-09	fruit nectarina	3	Thrips fuscipennis	F
Lleida	2022	CA	IPM	3	Substituta	4	2022-06-09	fruit nectarina	4	Thrips fuscipennis	F
Lleida	2022	CA	IPM	3	Substituta	4	2022-06-09	fruit nectarina	5	Thrips fuscipennis	F
Lleida	2022	CA	IPM	3	Substituta	4	2022-06-09	fruit nectarina	6	Thrips fuscipennis	F
Lleida	2022	CA	IPM	1	Substituta	1	2022-06-09	fruit nectarina	1	Aeolothrips intermedius	F
Lleida	2022	CA	IPM	2	Substituta	4	2022-06-09	fruit nectarina	1	Thrips fuscipennis	F
Lleida	2022	CA	IPM	2	Substituta	4	2022-06-09	fruit nectarina	2	Thrips fuscipennis	F
Lleida	2022	CA	IPM	2	Substituta	4	2022-06-09	fruit nectarina	3	Thrips fuscipennis	F
Lleida	2022	CA	IPM	2	Substituta	4	2022-06-09	fruit nectarina	4	Thrips fuscipennis	F
Lleida	2022	CA	IPM	2	Substituta	4	2022-06-09	fruit nectarina	5	Thrips fuscipennis	F
Lleida	2022	CA	IPM	2	Substituta	4	2022-06-09	fruit nectarina	6	Thrips tabaci	F
Lleida	2022	CA	IPM	2	Substituta	4	2022-06-09	fruit nectarina	7	Thrips fuscipennis	F
Lleida	2022	CA	IPM	2	Substituta	4	2022-06-09	fruit nectarina	8	Thrips fuscipennis	F
Lleida	2022	CA	IPM	2	Substituta	4	2022-06-09	fruit nectarina	9	Thrips fuscipennis	F
Lleida	2022	CA	IPM	2	Substituta	4	2022-06-09	fruit nectarina	10	Thrips fuscipennis	F
Lleida	2022	CA	IPM	2	Substituta	4	2022-06-09	fruit nectarina	11	Thrips fuscipennis	F
Lleida	2022	CA	IPM	1	Substituta	4	2022-06-09	fruit nectarina	1	Thrips fuscipennis	F
Lleida	2022	CA	IPM	1	Substituta	4	2022-06-09	fruit nectarina	2	Thrips fuscipennis	F
Lleida	2022	CA	IPM	1	Substituta	4	2022-06-09	fruit nectarina	3	Thrips fuscipennis	F
Lleida	2022	CA	IPM	1	Substituta	4	2022-06-09	fruit nectarina	4	Thrips fuscipennis	F
Lleida	2022	CA	IPM	1	Substituta	4	2022-06-09	fruit nectarina	5	Thrips fuscipennis	F
Lleida	2022	CA	IPM	1	Substituta	4	2022-06-09	fruit nectarina	6	Thrips fuscipennis	F
Lleida	2022	CA	IPM	1	Substituta	4	2022-06-09	fruit nectarina	7	Thrips fuscipennis	F
Lleida	2022	CA	IPM	1	Substituta	4	2022-06-09	fruit nectarina	8	Thrips fuscipennis	F
Lleida	2022	CA	IPM	1	Substituta	4	2022-06-09	fruit nectarina	9	Thrips fuscipennis	F
Lleida	2022	CA	IPM	1	Substituta	4	2022-06-09	fruit nectarina	10	Thrips fuscipennis	F
Lleida	2022	CA	IPM	1	Substituta	4	2022-06-09	fruit nectarina	11	Thrips fuscipennis	F
Lleida	2022	CA	IPM	1	Substituta	4	2022-06-09	fruit nectarina	12	Thrips fuscipennis	M
Lleida	2022	CA	IPM	6	Substituta	3	2022-06-09	fruit nectarina	1	Thrips fuscipennis	F
Lleida	2022	CA	IPM	6	Substituta	3	2022-06-09	fruit nectarina	2	Thrips fuscipennis	M
Lleida	2022	CA	IPM	6	Substituta	3	2022-06-09	fruit nectarina	3	Thrips fuscipennis	M
Lleida	2022	CA	IPM	6	Substituta	3	2022-06-09	fruit nectarina	4	Thrips fuscipennis	M
Lleida	2022	CA	IPM	6	Substituta	3	2022-06-09	fruit nectarina	5	Thrips fuscipennis	F
Lleida	2022	CA	IPM	6	Substituta	3	2022-06-09	fruit nectarina	6	Thrips fuscipennis	F
Lleida	2022	CA	IPM	6	Substituta	3	2022-06-09	fruit nectarina	7	Thrips fuscipennis	F
Lleida	2022	CA	IPM	6	Substituta	3	2022-06-09	fruit nectarina	8	Thrips fuscipennis	F
Lleida	2022	CA	IPM	6	Substituta	3	2022-06-09	fruit nectarina	9	Thrips fuscipennis	M
Lleida	2022	CA	IPM	6	Substituta	3	2022-06-09	fruit nectarina	10	Thrips fuscipennis	F
Lleida	2022	CA	IPM	5	Substituta	3	2022-06-09	fruit nectarina	1	Thrips fuscipennis	M
Lleida	2022	CA	IPM	5	Substituta	3	2022-06-09	fruit nectarina	2	Thrips fuscipennis	F
Lleida	2022	CA	IPM	5	Substituta	3	2022-06-09	fruit nectarina	3	Thrips fuscipennis	M
Lleida	2022	CA	IPM	5	Substituta	3	2022-06-09	fruit nectarina	4	Thrips fuscipennis	F
Lleida	2022	CA	IPM	5	Substituta	3	2022-06-09	fruit nectarina	5	Thrips fuscipennis	M
Lleida	2022	CA	IPM	5	Substituta	3	2022-06-09	fruit nectarina	6	Thrips fuscipennis	F
Lleida	2022	CA	IPM	5	Substituta	3	2022-06-09	fruit nectarina	7	Thrips fuscipennis	F
Lleida	2022	CA	IPM	5	Substituta	3	2022-06-09	fruit nectarina	8	Thrips fuscipennis	M
Lleida	2022	CA	IPM	4	Substituta	3	2022-06-09	fruit nectarina	1	Thrips fuscipennis	F
Lleida	2022	CA	IPM	4	Substituta	3	2022-06-09	fruit nectarina	2	Thrips fuscipennis	F
Lleida	2022	CA	IPM	4	Substituta	3	2022-06-09	fruit nectarina	3	Thrips fuscipennis	F
Lleida	2022	CA	IPM	4	Substituta	3	2022-06-09	fruit nectarina	4	Thrips fuscipennis	M
Lleida	2022	CA	IPM	4	Substituta	3	2022-06-09	fruit nectarina	5	Thrips fuscipennis	F
Lleida	2022	CA	IPM	4	Substituta	3	2022-06-09	fruit nectarina	6	Thrips fuscipennis	F
Lleida	2022	CA	IPM	4	Substituta	3	2022-06-09	fruit nectarina	7	Thrips fuscipennis	F
Lleida	2022	CA	IPM	4	Substituta	3	2022-06-09	fruit nectarina	8	Thrips fuscipennis	F
Lleida	2022	CA	IPM	4	Substituta	3	2022-06-09	fruit nectarina	9	Thrips fuscipennis	F
Lleida	2022	CA	IPM	4	Substituta	3	2022-06-09	fruit nectarina	10	Thrips fuscipennis	F
Lleida	2022	CA	IPM	5	Substituta	3	2022-06-09	frappage nectarina	1	Thrips fuscipennis	F
Lleida	2022	CA	IPM	5	Substituta	3	2022-06-09	frappage nectarina	2	Thrips fuscipennis	F
Lleida	2022	CA	IPM	5	Substituta	3	2022-06-09	frappage nectarina	3	Thrips fuscipennis	F
Lleida	2022	CA	IPM	5	Substituta	3	2022-06-09	frappage nectarina	4	Thrips fuscipennis	F
Lleida	2022	CA	IPM	5	Substituta	3	2022-06-09	frappage nectarina	5	Thrips fuscipennis	F
Lleida	2022	CA	IPM	5	Substituta	3	2022-06-09	frappage nectarina	6	Thrips fuscipennis	F
Lleida	2022	CA	IPM	5	Substituta	3	2022-06-09	frappage nectarina	7	Thrips fuscipennis	F
Lleida	2022	CA	IPM	5	Substituta	3	2022-06-09	frappage nectarina	8	Thrips fuscipennis	F
Lleida	2022	CA	IPM	5	Substituta	3	2022-06-09	frappage nectarina	9	Thrips fuscipennis	F
Lleida	2022	CA	IPM	5	Substituta	3	2022-06-09	frappage nectarina	10	Thrips fuscipennis	F
Lleida	2022	CA	IPM	4	Substituta	3	2022-06-09	frappage nectarina	1	Thrips fuscipennis	F
Lleida	2022	CA	IPM	4	Substituta	3	2022-06-09	frappage nectarina	2	Thrips fuscipennis	F
Lleida	2022	CA	IPM	4	Substituta	3	2022-06-09	frappage nectarina	3	Thrips fuscipennis	F
Lleida	2022	CA	IPM	4	Substituta	3	2022-06-09	frappage nectarina	4	Thrips fuscipennis	F
Lleida	2022	CA	IPM	4	Substituta	3	2022-06-09	frappage nectarina	5	Thrips fuscipennis	F
Lleida	2022	CA	IPM	4	Substituta	3	2022-06-09	frappage nectarina	6	Thrips fuscipennis	F
Lleida	2022	CA	IPM	4	Substituta	3	2022-06-09	frappage nectarina	7	Thrips fuscipennis	F
Lleida	2022	CA	IPM	4	Substituta	3	2022-06-09	frappage nectarina	8	Thrips fuscipennis	F
Lleida	2022	CA	IPM	4	Substituta	3	2022-06-09	frappage nectarina	9	Thrips fuscipennis	F
Lleida	2022	CA	IPM	4	Substituta	3	2022-06-09	frappage nectarina	10	Thrips fuscipennis	F
Lleida	2022	CA	IPM	3	Substituta	3	2022-06-09	frappage nectarina	1	Thrips fuscipennis	F
Lleida	2022	CA	IPM	3	Substituta	3	2022-06-09	frappage nectarina	2	Thrips fuscipennis	F
Lleida	2022	CA	IPM	3	Substituta	3	2022-06-09	frappage nectarina	3	Thrips fuscipennis	F
Lleida	2022	CA	IPM	3	Substituta	3	2022-06-09	frappage nectarina	4	Thrips fuscipennis	F
Lleida	2022	CA	IPM	3	Substituta	3	2022-06-09	frappage nectarina	5	Thrips fuscipennis	F
Lleida	2022	CA	IPM	3	Substituta	3	2022-06-09	frappage nectarina	6	Thrips fuscipennis	F
Lleida	2022	CA	IPM	3	Substituta	3	2022-06-09	frappage nectarina	7	Thrips fuscipennis	F
Lleida	2022	CA	IPM	3	Substituta	3	2022-06-09	frappage nectarina	8	Thrips fuscipennis	F
Lleida	2022	CA	IPM	3	Substituta	3	2022-06-09	frappage nectarina	9	Thrips fuscipennis	F
Lleida	2022	CA	IPM	3	Substituta	3	2022-06-09	frappage nectarina	10	Thrips fuscipennis	F
Lleida	2022	CA	IPM	2	Substituta	3	2022-06-09	frappage nectarina	1	Thrips fuscipennis	F
Lleida	2022	CA	IPM	2	Substituta	3	2022-06-09	frappage nectarina	2	Thrips fuscipennis	F
Lleida	2022	CA	IPM	2	Substituta	3	2022-06-09	frappage nectarina	3	Thrips fuscipennis	F
Lleida	2022	CA	IPM	2	Substituta	3	2022-06-09	frappage nectarina	4	Thrips fuscipennis	F
Lleida	2022	CA	IPM	2	Substituta	3	2022-06-09	frappage nectarina	5	Thrips fuscipennis	F
Lleida	2022	CA	IPM	2	Substituta	3	2022-06-09	frappage nectarina	6	Thrips fuscipennis	F
Lleida	2022	CA	IPM	2	Substituta	3	2022-06-09	frappage nectarina	7	Thrips fuscipennis	F
Lleida	2022	CA	IPM	2	Substituta	3	2022-06-09	frappage nectarina	8	Thrips fuscipennis	F
Lleida	2022	CA	IPM	2	Substituta	3	2022-06-09	frappage nectarina	9	Thrips fuscipennis	F
Lleida	2022	CA	IPM	2	Substituta	3	2022-06-09	frappage nectarina	10	Thrips fuscipennis	F
Lleida	2022	CA	IPM	2	Substituta	3	2022-06-09	frappage nectarina	11	Thrips fuscipennis	F
Lleida	2022	CA	IPM	1	Substituta	3	2022-06-09	frappage nectarina	1	Chirothrips manicatus	F
Lleida	2022	CA	IPM	1	Substituta	3	2022-06-09	frappage nectarina	2	Thrips fuscipennis	F
Lleida	2022	CA	IPM	1	Substituta	3	2022-06-09	frappage nectarina	3	Thrips fuscipennis	F
Lleida	2022	CA	IPM	1	Substituta	3	2022-06-09	frappage nectarina	4	Thrips fuscipennis	F
Lleida	2022	CA	IPM	1	Substituta	3	2022-06-09	frappage nectarina	5	Thrips fuscipennis	F
Lleida	2022	CA	IPM	1	Substituta	3	2022-06-09	frappage nectarina	6	Thrips fuscipennis	F
Lleida	2022	CA	IPM	1	Substituta	3	2022-06-09	frappage nectarina	7	Thrips fuscipennis	F
Lleida	2022	CA	IPM	1	Substituta	3	2022-06-09	frappage nectarina	8	Thrips fuscipennis	F
Lleida	2022	CA	IPM	1	Substituta	3	2022-06-09	frappage nectarina	9	Thrips fuscipennis	F
Lleida	2022	CA	IPM	1	Substituta	3	2022-06-09	frappage nectarina	10	Thrips fuscipennis	F
Lleida	2022	CA	IPM	10	Substituta	2	2022-06-09	frappage nectarina	1	Frankliniella occidentalis	F
Lleida	2022	CA	IPM	10	Substituta	2	2022-06-09	frappage nectarina	2	Thrips fuscipennis	F
Lleida	2022	CA	IPM	10	Substituta	2	2022-06-09	frappage nectarina	3	Thrips fuscipennis	F
Lleida	2022	CA	IPM	10	Substituta	2	2022-06-09	frappage nectarina	4	Frankliniella occidentalis	F
Lleida	2022	CA	IPM	10	Substituta	2	2022-06-09	frappage nectarina	5	Thrips fuscipennis	F
Lleida	2022	CA	IPM	10	Substituta	2	2022-06-09	frappage nectarina	6	Thrips fuscipennis	F
Lleida	2022	CA	IPM	10	Substituta	2	2022-06-09	frappage nectarina	7	Thrips fuscipennis	F
Lleida	2022	CA	IPM	10	Substituta	2	2022-06-09	frappage nectarina	8	Thrips fuscipennis	F
Lleida	2022	CA	IPM	10	Substituta	2	2022-06-09	frappage nectarina	9	Thrips fuscipennis	F
Lleida	2022	CA	IPM	10	Substituta	2	2022-06-09	frappage nectarina	10	Thrips fuscipennis	F
Lleida	2022	CA	IPM	10	Substituta	2	2022-06-09	frappage nectarina	11	Thrips fuscipennis	F
Lleida	2022	CA	IPM	10	Substituta	2	2022-06-09	frappage nectarina	12	Thrips fuscipennis	F
Lleida	2022	CA	IPM	9	Substituta	2	2022-06-09	frappage nectarina	1	Thrips fuscipennis	F
Lleida	2022	CA	IPM	9	Substituta	2	2022-06-09	frappage nectarina	2	Thrips fuscipennis	F
Lleida	2022	CA	IPM	9	Substituta	2	2022-06-09	frappage nectarina	3	Thrips fuscipennis	F
Lleida	2022	CA	IPM	9	Substituta	2	2022-06-09	frappage nectarina	4	Thrips fuscipennis	F
Lleida	2022	CA	IPM	9	Substituta	2	2022-06-09	frappage nectarina	5	Thrips fuscipennis	F
Lleida	2022	CA	IPM	9	Substituta	2	2022-06-09	frappage nectarina	6	Thrips fuscipennis	F
Lleida	2022	CA	IPM	9	Substituta	2	2022-06-09	frappage nectarina	7	Frankliniella occidentalis	F
Lleida	2022	CA	IPM	9	Substituta	2	2022-06-09	frappage nectarina	8	Thrips fuscipennis	F
Lleida	2022	CA	IPM	9	Substituta	2	2022-06-09	frappage nectarina	9	Thrips fuscipennis	F
Lleida	2022	CA	IPM	9	Substituta	2	2022-06-09	frappage nectarina	10	Thrips fuscipennis	F
Lleida	2022	CA	IPM	9	Substituta	2	2022-06-09	frappage nectarina	11	Thrips fuscipennis	F
Lleida	2022	CA	IPM	8	Substituta	2	2022-06-09	frappage nectarina	1	Frankliniella occidentalis	F
Lleida	2022	CA	IPM	8	Substituta	2	2022-06-09	frappage nectarina	2	Frankliniella occidentalis	F
Lleida	2022	CA	IPM	8	Substituta	2	2022-06-09	frappage nectarina	3	Thrips fuscipennis	F
Lleida	2022	CA	IPM	8	Substituta	2	2022-06-09	frappage nectarina	4	Thrips fuscipennis	F
Lleida	2022	CA	IPM	8	Substituta	2	2022-06-09	frappage nectarina	5	Thrips fuscipennis	F
Lleida	2022	CA	IPM	8	Substituta	2	2022-06-09	frappage nectarina	6	Frankliniella occidentalis	F
Lleida	2022	CA	IPM	8	Substituta	2	2022-06-09	frappage nectarina	7	Thrips fuscipennis	F
Lleida	2022	CA	IPM	8	Substituta	2	2022-06-09	frappage nectarina	8	Thrips fuscipennis	F
Lleida	2022	CA	IPM	8	Substituta	2	2022-06-09	frappage nectarina	9	Thrips fuscipennis	F
Lleida	2022	CA	IPM	8	Substituta	2	2022-06-09	frappage nectarina	10	Thrips fuscipennis	F
Lleida	2022	CA	IPM	8	Substituta	2	2022-06-09	frappage nectarina	11	Thrips fuscipennis	F
Lleida	2022	CA	IPM	8	Substituta	2	2022-06-09	frappage nectarina	12	Thrips fuscipennis	F
Lleida	2022	CA	IPM	7	Substituta	2	2022-06-09	frappage nectarina	1	Thrips fuscipennis	M
Lleida	2022	CA	IPM	7	Substituta	2	2022-06-09	frappage nectarina	2	Thrips fuscipennis	F
Lleida	2022	CA	IPM	7	Substituta	2	2022-06-09	frappage nectarina	3	Thrips fuscipennis	F
Lleida	2022	CA	IPM	7	Substituta	2	2022-06-09	frappage nectarina	4	Thrips fuscipennis	F
Lleida	2022	CA	IPM	7	Substituta	2	2022-06-09	frappage nectarina	5	Thrips fuscipennis	F
Lleida	2022	CA	IPM	7	Substituta	2	2022-06-09	frappage nectarina	6	Thrips fuscipennis	F
Lleida	2022	CA	IPM	7	Substituta	2	2022-06-09	frappage nectarina	7	Thrips fuscipennis	F
Lleida	2022	CA	IPM	6	Substituta	2	2022-06-09	frappage nectarina	1	Thrips fuscipennis	F
Lleida	2022	CA	IPM	6	Substituta	2	2022-06-09	frappage nectarina	2	Thrips fuscipennis	F
Lleida	2022	CA	IPM	6	Substituta	2	2022-06-09	frappage nectarina	3	Thrips fuscipennis	M
Lleida	2022	CA	IPM	6	Substituta	2	2022-06-09	frappage nectarina	4	Thrips fuscipennis	F
Lleida	2022	CA	IPM	6	Substituta	2	2022-06-09	frappage nectarina	5	Thrips fuscipennis	F
Lleida	2022	CA	IPM	6	Substituta	2	2022-06-09	frappage nectarina	6	Thrips fuscipennis	F
Lleida	2022	CA	IPM	6	Substituta	2	2022-06-09	frappage nectarina	7	Thrips fuscipennis	F
Lleida	2022	CA	IPM	6	Substituta	2	2022-06-09	frappage nectarina	8	Thrips fuscipennis	F
Lleida	2022	CA	IPM	6	Substituta	2	2022-06-09	frappage nectarina	9	Thrips fuscipennis	F
Lleida	2022	CA	IPM	6	Substituta	2	2022-06-09	frappage nectarina	10	Thrips fuscipennis	F
Lleida	2022	CA	IPM	5	Substituta	2	2022-06-09	frappage nectarina	1	Thrips fuscipennis	F
Lleida	2022	CA	IPM	5	Substituta	2	2022-06-09	frappage nectarina	2	Thrips fuscipennis	F
Lleida	2022	CA	IPM	5	Substituta	2	2022-06-09	frappage nectarina	3	Thrips fuscipennis	F
Lleida	2022	CA	IPM	5	Substituta	2	2022-06-09	frappage nectarina	4	Thrips fuscipennis	F
Lleida	2022	CA	IPM	5	Substituta	2	2022-06-09	frappage nectarina	5	Thrips fuscipennis	F
Lleida	2022	CA	IPM	5	Substituta	2	2022-06-09	frappage nectarina	6	Thrips fuscipennis	F
Lleida	2022	CA	IPM	5	Substituta	2	2022-06-09	frappage nectarina	7	Thrips fuscipennis	F
Lleida	2022	CA	IPM	5	Substituta	2	2022-06-09	frappage nectarina	8	Thrips fuscipennis	F
Lleida	2022	CA	IPM	5	Substituta	2	2022-06-09	frappage nectarina	9	Thrips fuscipennis	F
Lleida	2022	CA	IPM	5	Substituta	2	2022-06-09	frappage nectarina	10	Thrips fuscipennis	F
Lleida	2022	CA	IPM	5	Substituta	2	2022-06-09	frappage nectarina	11	Thrips fuscipennis	F
Lleida	2022	CA	IPM	5	Substituta	2	2022-06-09	frappage nectarina	12	Thrips fuscipennis	F
Lleida	2022	CA	IPM	4	Substituta	2	2022-06-09	frappage nectarina	1	Thrips fuscipennis	F
Lleida	2022	CA	IPM	4	Substituta	2	2022-06-09	frappage nectarina	2	Thrips fuscipennis	F
Lleida	2022	CA	IPM	4	Substituta	2	2022-06-09	frappage nectarina	3	Thrips fuscipennis	F
Lleida	2022	CA	IPM	4	Substituta	2	2022-06-09	frappage nectarina	4	Thrips fuscipennis	F
Lleida	2022	CA	IPM	4	Substituta	2	2022-06-09	frappage nectarina	5	Thrips fuscipennis	F
Lleida	2022	CA	IPM	4	Substituta	2	2022-06-09	frappage nectarina	6	Thrips fuscipennis	F
Lleida	2022	CA	IPM	4	Substituta	2	2022-06-09	frappage nectarina	7	Thrips fuscipennis	F
Lleida	2022	CA	IPM	4	Substituta	2	2022-06-09	frappage nectarina	8	Thrips fuscipennis	F
Lleida	2022	CA	IPM	4	Substituta	2	2022-06-09	frappage nectarina	9	Thrips fuscipennis	F
Lleida	2022	CA	IPM	4	Substituta	2	2022-06-09	frappage nectarina	10	Thrips fuscipennis	F
Lleida	2022	CA	IPM	4	Substituta	2	2022-06-09	frappage nectarina	11	Frankliniella occidentalis	F
Lleida	2022	CA	IPM	4	Substituta	2	2022-06-09	frappage nectarina	12	Thrips fuscipennis	F
Lleida	2022	CA	IPM	3	Substituta	2	2022-06-09	frappage nectarina	1	Frankliniella occidentalis	F
Lleida	2022	CA	IPM	3	Substituta	2	2022-06-09	frappage nectarina	2	Thrips fuscipennis	F
Lleida	2022	CA	IPM	3	Substituta	2	2022-06-09	frappage nectarina	3	Thrips fuscipennis	F
Lleida	2022	CA	IPM	3	Substituta	2	2022-06-09	frappage nectarina	4	Thrips fuscipennis	F
Lleida	2022	CA	IPM	3	Substituta	2	2022-06-09	frappage nectarina	5	Thrips fuscipennis	F
Lleida	2022	CA	IPM	3	Substituta	2	2022-06-09	frappage nectarina	6	Thrips fuscipennis	F
Lleida	2022	CA	IPM	3	Substituta	2	2022-06-09	frappage nectarina	7	Thrips fuscipennis	F
Lleida	2022	CA	IPM	3	Substituta	2	2022-06-09	frappage nectarina	8	Thrips fuscipennis	F
Lleida	2022	CA	IPM	3	Substituta	2	2022-06-09	frappage nectarina	9	Thrips fuscipennis	F
Lleida	2022	CA	IPM	3	Substituta	2	2022-06-09	frappage nectarina	10	Thrips fuscipennis	F
Lleida	2022	CA	IPM	3	Substituta	2	2022-06-09	frappage nectarina	11	Thrips fuscipennis	F
Lleida	2022	CA	IPM	3	Substituta	2	2022-06-09	frappage nectarina	12	Thrips fuscipennis	F
Lleida	2022	CA	IPM	2	Substituta	2	2022-06-09	frappage nectarina	1	Thrips fuscipennis	F
Lleida	2022	CA	IPM	2	Substituta	2	2022-06-09	frappage nectarina	2	Thrips fuscipennis	F
Lleida	2022	CA	IPM	2	Substituta	2	2022-06-09	frappage nectarina	3	Thrips fuscipennis	F
Lleida	2022	CA	IPM	2	Substituta	2	2022-06-09	frappage nectarina	4	Thrips fuscipennis	F
Lleida	2022	CA	IPM	2	Substituta	2	2022-06-09	frappage nectarina	5	Thrips fuscipennis	F
Lleida	2022	CA	IPM	2	Substituta	2	2022-06-09	frappage nectarina	6	Thrips fuscipennis	F
Lleida	2022	CA	IPM	2	Substituta	2	2022-06-09	frappage nectarina	7	Thrips fuscipennis	F
Lleida	2022	CA	IPM	2	Substituta	2	2022-06-09	frappage nectarina	8	Thrips fuscipennis	F
Lleida	2022	CA	IPM	2	Substituta	2	2022-06-09	frappage nectarina	9	Frankliniella occidentalis	F
Lleida	2022	CA	IPM	2	Substituta	2	2022-06-09	frappage nectarina	10	Thrips fuscipennis	F
Lleida	2022	CA	IPM	2	Substituta	2	2022-06-09	frappage nectarina	11	Thrips fuscipennis	F
Lleida	2022	CA	IPM	1	Substituta	2	2022-06-09	frappage nectarina	1	Thrips fuscipennis	F
Lleida	2022	CA	IPM	1	Substituta	2	2022-06-09	frappage nectarina	2	Frankliniella occidentalis	F
Lleida	2022	CA	IPM	1	Substituta	2	2022-06-09	frappage nectarina	3	Thrips fuscipennis	F
Lleida	2022	CA	IPM	1	Substituta	2	2022-06-09	frappage nectarina	4	Thrips fuscipennis	F
Lleida	2022	CA	IPM	1	Substituta	2	2022-06-09	frappage nectarina	5	Thrips fuscipennis	F
Lleida	2022	CA	IPM	1	Substituta	2	2022-06-09	frappage nectarina	6	Thrips fuscipennis	F
Lleida	2022	CA	IPM	1	Substituta	2	2022-06-09	frappage nectarina	7	Thrips fuscipennis	F
Lleida	2022	CA	IPM	1	Substituta	2	2022-06-09	frappage nectarina	8	Thrips fuscipennis	F
Lleida	2022	CA	IPM	1	Substituta	2	2022-06-09	frappage nectarina	9	Thrips fuscipennis	F
Lleida	2022	CA	IPM	1	Substituta	2	2022-06-09	frappage nectarina	10	Thrips fuscipennis	F
Lleida	2022	CA	IPM	1	Substituta	2	2022-06-09	frappage nectarina	11	Thrips fuscipennis	F
Lleida	2022	FF	IPM	1	Substituta	2	2022-03-04	frappage nectarina	1	Tenothrips frici	F
Lleida	2022	FF	IPM	1	Substituta	2	2022-03-04	frappage nectarina	2	Thrips fuscipennis	F
Lleida	2022	FF	IPM	1	Substituta	2	2022-03-04	frappage nectarina	3	Tenothrips frici	F
Lleida	2022	FF	IPM	1	Substituta	2	2022-03-04	frappage nectarina	4	Chirothrips manicatus	F
Lleida	2022	FF	IPM	2	Substituta	2	2022-03-04	frappage nectarina	1	Tenothrips frici	F
Lleida	2022	FF	IPM	2	Substituta	2	2022-03-04	frappage nectarina	2	Frankliniella occidentalis	F
Lleida	2022	FF	IPM	2	Substituta	2	2022-03-04	frappage nectarina	3	Frankliniella occidentalis	F
Lleida	2022	FF	IPM	1	Substituta	1	2022-03-04	frappage nectarina	1	Tenothrips frici	F
Lleida	2022	FF	IPM	1	Substituta	1	2022-03-04	frappage nectarina	2	Tenothrips frici	F
Lleida	2022	FF	IPM	1	Substituta	1	2022-03-04	frappage nectarina	3	Tenothrips frici	F
Lleida	2022	FF	IPM	1	Substituta	1	2022-03-04	frappage nectarina	4	Frankliniella occidentalis	F
Lleida	2022	FF	IPM	1	Substituta	1	2022-03-04	frappage nectarina	5	Tenothrips frici	F
Lleida	2022	FF	IPM	1	Substituta	1	2022-03-04	frappage nectarina	6	Thrips fuscipennis
Lleida	2022	FF	IPM	2	Substituta	1	2022-03-04	frappage nectarina	1	Tenothrips frici	F
Lleida	2022	FF	IPM	2	Substituta	1	2022-03-04	frappage nectarina	2	Tenothrips frici	F
Lleida	2022	CA	IPM	1	Substituta	3	2022-06-09	fulles nectarina	1	Frankliniella occidentalis	F
Lleida	2022	FST	IPM	1	Substituta	3	2022-04-05	brot nectarina	1	Frankliniella occidentalis	F
Lleida	2022	FST	IPM	1	Substituta	3	2022-04-05	brot nectarina	2	Haplothrips sp.
Lleida	2022	FST	IPM	1	Substituta	1	2022-04-05	brot nectarina	1	Mycterothrips sp.	F
Lleida	2022	FST	IPM	1	Substituta	1	2022-04-05	brot nectarina	2	Mycterothrips sp.	F
Lleida	2022	FST	IPM	1	Substituta	1	2022-04-05	brot nectarina	3	Mycterothrips sp.	F
Lleida	2022	FST	IPM	1	Substituta	1	2022-04-05	brot nectarina	4	Mycterothrips sp.	F
Lleida	2022	FST	IPM	1	Substituta	4	2022-04-05	brot nectarina	1	Mycterothrips sp.	F
Lleida	2022	FST	IPM	1	Substituta	4	2022-04-05	brot nectarina	2	Aeolothrips intermedius	F
Lleida	2022	FST	IPM	1	Substituta	4	2022-04-05	brot nectarina	3	Haplothrips sp.
Lleida	2022	FST	IPM	1	Substituta	4	2022-04-05	brot nectarina	4	Chirothrips manicatus	F
Lleida	2022	FF	IPM	1	Substituta	2	2022-03-04	frappage nectarina	1	Thrips fuscipennis	F
Lleida	2022	FF	IPM	1	Substituta	4	2022-03-04	frappage nectarina	1	Thrips fuscipennis	F
Lleida	2022	FF	IPM	1	Substituta	3	2022-03-04	frappage nectarina	1	Thrips fuscipennis	F
Lleida	2022	FF	IPM	1	Substituta	4	2022-03-04	brot nectarina	1	Mycterothrips sp.	F
Lleida	2022	FF	IPM	1	Substituta	4	2022-03-04	brot nectarina	2	Thrips fuscipennis	F
Lleida	2022	FF	IPM	1	Substituta	3	2022-03-04	brot nectarina	1	Thrips fuscipennis	F
Lleida	2022	FF	IPM	1	Substituta	3	2022-03-04	brot nectarina	2	Thrips fuscipennis	F
Lleida	2022	FF	IPM	1	Substituta	3	2022-03-04	brot nectarina	3	Thrips fuscipennis	F
Lleida	2022	FF	IPM	1	Substituta	3	2022-03-04	brot nectarina	4	Thrips fuscipennis	F
Lleida	2022	FF	IPM	1	Substituta	3	2022-03-04	brot nectarina	5	Thrips fuscipennis	F
Lleida	2022	FF	IPM	1	Substituta	2	2022-03-04	brot nectarina	1	Thrips fuscipennis	F
Lleida	2022	FF	IPM	1	Substituta	2	2022-03-04	brot nectarina	2	Thrips fuscipennis	F
Lleida	2022	FF	IPM	1	Substituta	2	2022-03-04	brot nectarina	3	Thrips fuscipennis	F
Lleida	2022	CA	IPM	1	Pont	4	2022-06-16	fruit nectarina	1	Thrips fuscipennis	F
Lleida	2022	CA	IPM	1	Pont	4	2022-06-16	fruit nectarina	2	Thrips fuscipennis	F
Lleida	2022	CA	IPM	1	Pont	4	2022-06-16	fruit nectarina	3	Thrips fuscipennis	F
Lleida	2022	CA	IPM	1	Pont	4	2022-06-16	fruit nectarina	4	Thrips fuscipennis	F
Lleida	2022	CA	IPM	1	Pont	4	2022-06-16	fruit nectarina	5	Thrips fuscipennis	F
Lleida	2022	CA	IPM	1	Pont	4	2022-06-16	fruit nectarina	6	Thrips fuscipennis	M
Lleida	2022	CA	IPM	1	Pont	4	2022-06-16	fruit nectarina	7	Thrips fuscipennis	F
Lleida	2022	CA	IPM	1	Pont	4	2022-06-16	fruit nectarina	8	Thrips fuscipennis	F
Lleida	2022	CA	IPM	1	Pont	4	2022-06-16	fruit nectarina	9	Thrips fuscipennis	M
Lleida	2022	CA	IPM	1	Pont	2	2022-06-16	fruit nectarina	1	Thrips fuscipennis	F
Lleida	2022	CA	IPM	1	Pont	2	2022-06-16	fruit nectarina	2	Frankliniella occidentalis	F
Lleida	2022	CA	IPM	1	Pont	2	2022-06-16	fruit nectarina	3	Thrips fuscipennis	F
Lleida	2022	CA	IPM	1	Pont	1	2022-06-16	fruit nectarina	1	Thrips fuscipennis	F
Lleida	2022	CA	IPM	1	Pont	1	2022-06-16	fruit nectarina	2	Thrips fuscipennis	F
Lleida	2022	CA	IPM	1	Pont	1	2022-06-16	fruit nectarina	3	Thrips fuscipennis	F
Lleida	2022	CA	IPM	11	Pont	4	2022-06-16	frappage nectarina	1	Thrips fuscipennis	F
Lleida	2022	CA	IPM	11	Pont	4	2022-06-16	frappage nectarina	2	Thrips fuscipennis	F
Lleida	2022	CA	IPM	11	Pont	4	2022-06-16	frappage nectarina	3	Thrips fuscipennis	F
Lleida	2022	CA	IPM	11	Pont	4	2022-06-16	frappage nectarina	4	Thrips fuscipennis	F
Lleida	2022	CA	IPM	11	Pont	4	2022-06-16	frappage nectarina	5	Thrips fuscipennis	F
Lleida	2022	CA	IPM	11	Pont	4	2022-06-16	frappage nectarina	6	Thrips fuscipennis	F
Lleida	2022	CA	IPM	11	Pont	4	2022-06-16	frappage nectarina	7	Thrips fuscipennis	F
Lleida	2022	CA	IPM	11	Pont	4	2022-06-16	frappage nectarina	8	Thrips fuscipennis	F
Lleida	2022	CA	IPM	11	Pont	4	2022-06-16	frappage nectarina	9	Thrips fuscipennis	F
Lleida	2022	CA	IPM	11	Pont	4	2022-06-16	frappage nectarina	10	Thrips fuscipennis	F
Lleida	2022	CA	IPM	10	Pont	4	2022-06-16	frappage nectarina	1	Thrips fuscipennis	F
Lleida	2022	CA	IPM	10	Pont	4	2022-06-16	frappage nectarina	2	Thrips fuscipennis	F
Lleida	2022	CA	IPM	10	Pont	4	2022-06-16	frappage nectarina	3	Thrips fuscipennis	F
Lleida	2022	CA	IPM	10	Pont	4	2022-06-16	frappage nectarina	4	Thrips fuscipennis	F
Lleida	2022	CA	IPM	10	Pont	4	2022-06-16	frappage nectarina	5	Thrips fuscipennis	F
Lleida	2022	CA	IPM	10	Pont	4	2022-06-16	frappage nectarina	6	Thrips fuscipennis	F
Lleida	2022	CA	IPM	10	Pont	4	2022-06-16	frappage nectarina	7	Thrips fuscipennis	F
Lleida	2022	CA	IPM	10	Pont	4	2022-06-16	frappage nectarina	8	Thrips fuscipennis	F
Lleida	2022	CA	IPM	10	Pont	4	2022-06-16	frappage nectarina	9	Thrips fuscipennis	F
Lleida	2022	CA	IPM	10	Pont	4	2022-06-16	frappage nectarina	10	Thrips fuscipennis	F
Lleida	2022	CA	IPM	9	Pont	4	2022-06-16	frappage nectarina	1	Thrips fuscipennis	F
Lleida	2022	CA	IPM	9	Pont	4	2022-06-16	frappage nectarina	2	Thrips fuscipennis	F
Lleida	2022	CA	IPM	9	Pont	4	2022-06-16	frappage nectarina	3	Thrips fuscipennis	F
Lleida	2022	CA	IPM	9	Pont	4	2022-06-16	frappage nectarina	4	Thrips fuscipennis	F
Lleida	2022	CA	IPM	9	Pont	4	2022-06-16	frappage nectarina	5	Thrips fuscipennis	F
Lleida	2022	CA	IPM	9	Pont	4	2022-06-16	frappage nectarina	6	Thrips fuscipennis	F
Lleida	2022	CA	IPM	9	Pont	4	2022-06-16	frappage nectarina	7	Thrips fuscipennis	F
Lleida	2022	CA	IPM	9	Pont	4	2022-06-16	frappage nectarina	8	Thrips fuscipennis	F
Lleida	2022	CA	IPM	9	Pont	4	2022-06-16	frappage nectarina	9	Thrips fuscipennis	F
Lleida	2022	CA	IPM	9	Pont	4	2022-06-16	frappage nectarina	10	Thrips fuscipennis	F
Lleida	2022	CA	IPM	8	Pont	4	2022-06-16	frappage nectarina	1	Thrips fuscipennis	F
Lleida	2022	CA	IPM	8	Pont	4	2022-06-16	frappage nectarina	2	Thrips fuscipennis	F
Lleida	2022	CA	IPM	8	Pont	4	2022-06-16	frappage nectarina	3	Thrips fuscipennis	F
Lleida	2022	CA	IPM	8	Pont	4	2022-06-16	frappage nectarina	4	Thrips fuscipennis	F
Lleida	2022	CA	IPM	8	Pont	4	2022-06-16	frappage nectarina	5	Thrips fuscipennis	F
Lleida	2022	CA	IPM	8	Pont	4	2022-06-16	frappage nectarina	6	Frankliniella occidentalis	F
Lleida	2022	CA	IPM	8	Pont	4	2022-06-16	frappage nectarina	7	Thrips fuscipennis	F
Lleida	2022	CA	IPM	8	Pont	4	2022-06-16	frappage nectarina	8	Thrips fuscipennis	F
Lleida	2022	CA	IPM	8	Pont	4	2022-06-16	frappage nectarina	9	Thrips fuscipennis	F
Lleida	2022	CA	IPM	8	Pont	4	2022-06-16	frappage nectarina	10	Thrips fuscipennis	F
Lleida	2022	CA	IPM	7	Pont	4	2022-06-16	frappage nectarina	1	Thrips fuscipennis	F
Lleida	2022	CA	IPM	7	Pont	4	2022-06-16	frappage nectarina	2	Thrips fuscipennis	F
Lleida	2022	CA	IPM	7	Pont	4	2022-06-16	frappage nectarina	3	Thrips fuscipennis	F
Lleida	2022	CA	IPM	7	Pont	4	2022-06-16	frappage nectarina	4	Thrips fuscipennis	F
Lleida	2022	CA	IPM	7	Pont	4	2022-06-16	frappage nectarina	5	Thrips fuscipennis	F
Lleida	2022	CA	IPM	7	Pont	4	2022-06-16	frappage nectarina	6	Frankliniella occidentalis	F
Lleida	2022	CA	IPM	7	Pont	4	2022-06-16	frappage nectarina	7	Thrips fuscipennis	F
Lleida	2022	CA	IPM	7	Pont	4	2022-06-16	frappage nectarina	8	Thrips fuscipennis	F
Lleida	2022	CA	IPM	7	Pont	4	2022-06-16	frappage nectarina	9	Thrips fuscipennis	F
Lleida	2022	CA	IPM	7	Pont	4	2022-06-16	frappage nectarina	10	Frankliniella occidentalis	F
Lleida	2022	CA	IPM	7	Pont	4	2022-06-16	frappage nectarina	11	Frankliniella occidentalis	F
Lleida	2022	CA	IPM	7	Pont	4	2022-06-16	frappage nectarina	12	Thrips fuscipennis	F
Lleida	2022	CA	IPM	6	Pont	4	2022-06-16	frappage nectarina	1	Thrips fuscipennis	F
Lleida	2022	CA	IPM	6	Pont	4	2022-06-16	frappage nectarina	2	Thrips fuscipennis	F
Lleida	2022	CA	IPM	6	Pont	4	2022-06-16	frappage nectarina	3	Thrips fuscipennis	F
Lleida	2022	CA	IPM	6	Pont	4	2022-06-16	frappage nectarina	4	Thrips fuscipennis	F
Lleida	2022	CA	IPM	6	Pont	4	2022-06-16	frappage nectarina	5	Thrips fuscipennis	F
Lleida	2022	CA	IPM	6	Pont	4	2022-06-16	frappage nectarina	6	Thrips fuscipennis	F
Lleida	2022	CA	IPM	6	Pont	4	2022-06-16	frappage nectarina	7	Thrips fuscipennis	F
Lleida	2022	CA	IPM	6	Pont	4	2022-06-16	frappage nectarina	8	Thrips fuscipennis	F
Lleida	2022	CA	IPM	6	Pont	4	2022-06-16	frappage nectarina	9	Thrips fuscipennis	F
Lleida	2022	CA	IPM	6	Pont	4	2022-06-16	frappage nectarina	10	Thrips fuscipennis	F
Lleida	2022	CA	IPM	5	Pont	4	2022-06-16	frappage nectarina	1	Thrips fuscipennis	F
Lleida	2022	CA	IPM	5	Pont	4	2022-06-16	frappage nectarina	2	Thrips fuscipennis	F
Lleida	2022	CA	IPM	5	Pont	4	2022-06-16	frappage nectarina	3	Thrips fuscipennis	F
Lleida	2022	CA	IPM	5	Pont	4	2022-06-16	frappage nectarina	4	Thrips fuscipennis	F
Lleida	2022	CA	IPM	5	Pont	4	2022-06-16	frappage nectarina	5	Thrips fuscipennis	F
Lleida	2022	CA	IPM	5	Pont	4	2022-06-16	frappage nectarina	6	Thrips fuscipennis	F
Lleida	2022	CA	IPM	5	Pont	4	2022-06-16	frappage nectarina	7	Thrips fuscipennis	F
Lleida	2022	CA	IPM	5	Pont	4	2022-06-16	frappage nectarina	8	Thrips fuscipennis	F
Lleida	2022	CA	IPM	5	Pont	4	2022-06-16	frappage nectarina	9	Thrips fuscipennis	F
Lleida	2022	CA	IPM	5	Pont	4	2022-06-16	frappage nectarina	10	Thrips fuscipennis	F
Lleida	2022	CA	IPM	4	Pont	4	2022-06-16	frappage nectarina	1	Thrips fuscipennis	F
Lleida	2022	CA	IPM	4	Pont	4	2022-06-16	frappage nectarina	2	Thrips fuscipennis	F
Lleida	2022	CA	IPM	4	Pont	4	2022-06-16	frappage nectarina	3	Thrips fuscipennis	F
Lleida	2022	CA	IPM	4	Pont	4	2022-06-16	frappage nectarina	4	Thrips fuscipennis	F
Lleida	2022	CA	IPM	4	Pont	4	2022-06-16	frappage nectarina	5	Thrips fuscipennis	F
Lleida	2022	CA	IPM	4	Pont	4	2022-06-16	frappage nectarina	6	Thrips fuscipennis	F
Lleida	2022	CA	IPM	3	Pont	4	2022-06-16	frappage nectarina	1	Thrips fuscipennis	F
Lleida	2022	CA	IPM	3	Pont	4	2022-06-16	frappage nectarina	2	Thrips fuscipennis	F
Lleida	2022	CA	IPM	3	Pont	4	2022-06-16	frappage nectarina	3	Thrips fuscipennis	F
Lleida	2022	CA	IPM	3	Pont	4	2022-06-16	frappage nectarina	4	Thrips fuscipennis	F
Lleida	2022	CA	IPM	3	Pont	4	2022-06-16	frappage nectarina	5	Thrips fuscipennis	F
Lleida	2022	CA	IPM	3	Pont	4	2022-06-16	frappage nectarina	6	Thrips fuscipennis	F
Lleida	2022	CA	IPM	3	Pont	4	2022-06-16	frappage nectarina	7	Thrips fuscipennis	F
Lleida	2022	CA	IPM	3	Pont	4	2022-06-16	frappage nectarina	8	Thrips fuscipennis	F
Lleida	2022	CA	IPM	3	Pont	4	2022-06-16	frappage nectarina	9	Thrips fuscipennis	F
Lleida	2022	CA	IPM	3	Pont	4	2022-06-16	frappage nectarina	10	Thrips fuscipennis	F
Lleida	2022	CA	IPM	2	Pont	4	2022-06-16	frappage nectarina	1	Thrips fuscipennis	F
Lleida	2022	CA	IPM	2	Pont	4	2022-06-16	frappage nectarina	2	Thrips fuscipennis	F
Lleida	2022	CA	IPM	2	Pont	4	2022-06-16	frappage nectarina	3	Thrips fuscipennis	F
Lleida	2022	CA	IPM	2	Pont	4	2022-06-16	frappage nectarina	4	Thrips fuscipennis	F
Lleida	2022	CA	IPM	2	Pont	4	2022-06-16	frappage nectarina	5	Thrips fuscipennis	F
Lleida	2022	CA	IPM	2	Pont	4	2022-06-16	frappage nectarina	6	Thrips fuscipennis	F
Lleida	2022	CA	IPM	2	Pont	4	2022-06-16	frappage nectarina	7	Thrips fuscipennis	F
Lleida	2022	CA	IPM	2	Pont	4	2022-06-16	frappage nectarina	8	Thrips fuscipennis	F
Lleida	2022	CA	IPM	2	Pont	4	2022-06-16	frappage nectarina	9	Thrips fuscipennis	F
Lleida	2022	CA	IPM	2	Pont	4	2022-06-16	frappage nectarina	10	Thrips fuscipennis	F
Lleida	2022	CA	IPM	1	Pont	4	2022-06-16	frappage nectarina	1	Thrips fuscipennis	F
Lleida	2022	CA	IPM	1	Pont	4	2022-06-16	frappage nectarina	2	Thrips fuscipennis	F
Lleida	2022	CA	IPM	1	Pont	4	2022-06-16	frappage nectarina	3	Thrips fuscipennis	F
Lleida	2022	CA	IPM	1	Pont	4	2022-06-16	frappage nectarina	4	Thrips fuscipennis	F
Lleida	2022	CA	IPM	1	Pont	4	2022-06-16	frappage nectarina	5	Thrips fuscipennis	F
Lleida	2022	CA	IPM	1	Pont	4	2022-06-16	frappage nectarina	6	Thrips fuscipennis	F
Lleida	2022	CA	IPM	1	Pont	4	2022-06-16	frappage nectarina	7	Thrips fuscipennis	F
Lleida	2022	CA	IPM	1	Pont	4	2022-06-16	frappage nectarina	8	Frankliniella occidentalis	F
Lleida	2022	CA	IPM	1	Pont	4	2022-06-16	frappage nectarina	9	Thrips fuscipennis	F
Lleida	2022	CA	IPM	1	Pont	4	2022-06-16	frappage nectarina	10	Frankliniella occidentalis	F
Lleida	2022	CA	IPM	4	Pont	3	2022-06-16	frappage nectarina	1	Thrips fuscipennis	F
Lleida	2022	CA	IPM	4	Pont	3	2022-06-16	frappage nectarina	2	Thrips fuscipennis	F
Lleida	2022	CA	IPM	4	Pont	3	2022-06-16	frappage nectarina	3	Thrips fuscipennis	F
Lleida	2022	CA	IPM	4	Pont	3	2022-06-16	frappage nectarina	4	Thrips fuscipennis	F
Lleida	2022	CA	IPM	4	Pont	3	2022-06-16	frappage nectarina	5	Thrips fuscipennis	F
Lleida	2022	CA	IPM	4	Pont	3	2022-06-16	frappage nectarina	6	Thrips fuscipennis	F
Lleida	2022	CA	IPM	4	Pont	3	2022-06-16	frappage nectarina	7	Thrips fuscipennis	F
Lleida	2022	CA	IPM	4	Pont	3	2022-06-16	frappage nectarina	8	Thrips fuscipennis	F
Lleida	2022	CA	IPM	3	Pont	3	2022-06-16	frappage nectarina	1	Thrips fuscipennis	F
Lleida	2022	CA	IPM	3	Pont	3	2022-06-16	frappage nectarina	2	Thrips fuscipennis	F
Lleida	2022	CA	IPM	3	Pont	3	2022-06-16	frappage nectarina	3	Thrips fuscipennis	F
Lleida	2022	CA	IPM	3	Pont	3	2022-06-16	frappage nectarina	4	Thrips fuscipennis	F
Lleida	2022	CA	IPM	3	Pont	3	2022-06-16	frappage nectarina	5	Thrips fuscipennis	F
Lleida	2022	CA	IPM	3	Pont	3	2022-06-16	frappage nectarina	6	Thrips fuscipennis	F
Lleida	2022	CA	IPM	3	Pont	3	2022-06-16	frappage nectarina	7	Thrips fuscipennis	F
Lleida	2022	CA	IPM	3	Pont	3	2022-06-16	frappage nectarina	8	Thrips fuscipennis	F
Lleida	2022	CA	IPM	3	Pont	3	2022-06-16	frappage nectarina	9	Thrips fuscipennis	F
Lleida	2022	CA	IPM	3	Pont	3	2022-06-16	frappage nectarina	10	Thrips fuscipennis	F
Lleida	2022	CA	IPM	2	Pont	3	2022-06-16	frappage nectarina	1	Thrips fuscipennis	F
Lleida	2022	CA	IPM	2	Pont	3	2022-06-16	frappage nectarina	2	Thrips fuscipennis	F
Lleida	2022	CA	IPM	2	Pont	3	2022-06-16	frappage nectarina	3	Thrips fuscipennis	F
Lleida	2022	CA	IPM	2	Pont	3	2022-06-16	frappage nectarina	4	Thrips fuscipennis	F
Lleida	2022	CA	IPM	2	Pont	3	2022-06-16	frappage nectarina	5	Thrips fuscipennis	F
Lleida	2022	CA	IPM	2	Pont	3	2022-06-16	frappage nectarina	6	Thrips fuscipennis	F
Lleida	2022	CA	IPM	2	Pont	3	2022-06-16	frappage nectarina	7	Thrips fuscipennis	F
Lleida	2022	CA	IPM	2	Pont	3	2022-06-16	frappage nectarina	8	Thrips fuscipennis	F
Lleida	2022	CA	IPM	2	Pont	3	2022-06-16	frappage nectarina	9	Thrips fuscipennis	F
Lleida	2022	CA	IPM	2	Pont	3	2022-06-16	frappage nectarina	10	Thrips fuscipennis	F
Lleida	2022	CA	IPM	1	Pont	3	2022-06-16	frappage nectarina	1	Thrips fuscipennis	F
Lleida	2022	CA	IPM	1	Pont	3	2022-06-16	frappage nectarina	2	Thrips fuscipennis	F
Lleida	2022	CA	IPM	1	Pont	3	2022-06-16	frappage nectarina	3	Thrips fuscipennis	F
Lleida	2022	CA	IPM	1	Pont	3	2022-06-16	frappage nectarina	4	Thrips fuscipennis	F
Lleida	2022	CA	IPM	1	Pont	3	2022-06-16	frappage nectarina	5	Thrips fuscipennis	F
Lleida	2022	CA	IPM	1	Pont	3	2022-06-16	frappage nectarina	6	Thrips fuscipennis	F
Lleida	2022	CA	IPM	1	Pont	3	2022-06-16	frappage nectarina	7	Thrips fuscipennis	F
Lleida	2022	CA	IPM	1	Pont	3	2022-06-16	frappage nectarina	8	Thrips fuscipennis	F
Lleida	2022	CA	IPM	1	Pont	3	2022-06-16	frappage nectarina	9	Thrips fuscipennis	F
Lleida	2022	CA	IPM	1	Pont	3	2022-06-16	frappage nectarina	10	Thrips fuscipennis	F
Lleida	2022	CA	IPM	4	Pont	2	2022-06-16	frappage nectarina	1	Thrips fuscipennis	F
Lleida	2022	CA	IPM	4	Pont	2	2022-06-16	frappage nectarina	2	Thrips fuscipennis	F
Lleida	2022	CA	IPM	4	Pont	2	2022-06-16	frappage nectarina	3	Thrips fuscipennis	F
Lleida	2022	CA	IPM	4	Pont	2	2022-06-16	frappage nectarina	4	Thrips fuscipennis	F
Lleida	2022	CA	IPM	4	Pont	2	2022-06-16	frappage nectarina	5	Thrips fuscipennis	F
Lleida	2022	CA	IPM	4	Pont	2	2022-06-16	frappage nectarina	6	Thrips fuscipennis	F
Lleida	2022	CA	IPM	4	Pont	2	2022-06-16	frappage nectarina	7	Thrips fuscipennis	F
Lleida	2022	CA	IPM	4	Pont	2	2022-06-16	frappage nectarina	8	Thrips fuscipennis	F
Lleida	2022	CA	IPM	4	Pont	2	2022-06-16	frappage nectarina	9	Thrips fuscipennis	F
Lleida	2022	CA	IPM	4	Pont	2	2022-06-16	frappage nectarina	10	Thrips fuscipennis	F
Lleida	2022	CA	IPM	3	Pont	2	2022-06-16	frappage nectarina	1	Frankliniella occidentalis	F
Lleida	2022	CA	IPM	3	Pont	2	2022-06-16	frappage nectarina	2	Thrips fuscipennis	F
Lleida	2022	CA	IPM	3	Pont	2	2022-06-16	frappage nectarina	3	Thrips fuscipennis	F
Lleida	2022	CA	IPM	3	Pont	2	2022-06-16	frappage nectarina	4	Thrips fuscipennis	F
Lleida	2022	CA	IPM	3	Pont	2	2022-06-16	frappage nectarina	5	Thrips fuscipennis	F
Lleida	2022	CA	IPM	3	Pont	2	2022-06-16	frappage nectarina	6	Thrips fuscipennis	F
Lleida	2022	CA	IPM	2	Pont	2	2022-06-16	frappage nectarina	1	Thrips fuscipennis	F
Lleida	2022	CA	IPM	2	Pont	2	2022-06-16	frappage nectarina	2	Thrips fuscipennis	F
Lleida	2022	CA	IPM	2	Pont	2	2022-06-16	frappage nectarina	3	Thrips fuscipennis	F
Lleida	2022	CA	IPM	2	Pont	2	2022-06-16	frappage nectarina	4	Thrips fuscipennis	F
Lleida	2022	CA	IPM	2	Pont	2	2022-06-16	frappage nectarina	5	Thrips fuscipennis	F
Lleida	2022	CA	IPM	2	Pont	2	2022-06-16	frappage nectarina	6	Thrips fuscipennis	F
Lleida	2022	CA	IPM	2	Pont	2	2022-06-16	frappage nectarina	7	Thrips fuscipennis	F
Lleida	2022	CA	IPM	2	Pont	2	2022-06-16	frappage nectarina	8	Thrips fuscipennis	F
Lleida	2022	CA	IPM	2	Pont	2	2022-06-16	frappage nectarina	9	Thrips fuscipennis	F
Lleida	2022	CA	IPM	2	Pont	2	2022-06-16	frappage nectarina	10	Thrips fuscipennis	F
Lleida	2022	CA	IPM	1	Pont	2	2022-06-16	frappage nectarina	1	Thrips fuscipennis	F
Lleida	2022	CA	IPM	1	Pont	2	2022-06-16	frappage nectarina	2	Thrips fuscipennis	F
Lleida	2022	CA	IPM	1	Pont	2	2022-06-16	frappage nectarina	3	Thrips fuscipennis	F
Lleida	2022	CA	IPM	1	Pont	2	2022-06-16	frappage nectarina	4	Thrips fuscipennis	F
Lleida	2022	CA	IPM	1	Pont	2	2022-06-16	frappage nectarina	5	Thrips fuscipennis	F
Lleida	2022	CA	IPM	1	Pont	2	2022-06-16	frappage nectarina	6	Thrips fuscipennis	F
Lleida	2022	CA	IPM	1	Pont	2	2022-06-16	frappage nectarina	7	Thrips fuscipennis	F
Lleida	2022	CA	IPM	1	Pont	2	2022-06-16	frappage nectarina	8	Thrips fuscipennis	F
Lleida	2022	CA	IPM	1	Pont	2	2022-06-16	frappage nectarina	9	Thrips fuscipennis	F
Lleida	2022	CA	IPM	1	Pont	2	2022-06-16	frappage nectarina	10	Thrips fuscipennis	F
Lleida	2022	CA	IPM	9	Pont	1	2022-06-16	frappage nectarina	1	Thrips fuscipennis	F
Lleida	2022	CA	IPM	9	Pont	1	2022-06-16	frappage nectarina	2	Thrips fuscipennis	F
Lleida	2022	CA	IPM	9	Pont	1	2022-06-16	frappage nectarina	3	Thrips fuscipennis	F
Lleida	2022	CA	IPM	9	Pont	1	2022-06-16	frappage nectarina	4	Thrips fuscipennis	F
Lleida	2022	CA	IPM	9	Pont	1	2022-06-16	frappage nectarina	5	Thrips fuscipennis	F
Lleida	2022	CA	IPM	9	Pont	1	2022-06-16	frappage nectarina	6	Thrips fuscipennis	F
Lleida	2022	CA	IPM	9	Pont	1	2022-06-16	frappage nectarina	7	Thrips fuscipennis	F
Lleida	2022	CA	IPM	9	Pont	1	2022-06-16	frappage nectarina	8	Thrips fuscipennis	F
Lleida	2022	CA	IPM	9	Pont	1	2022-06-16	frappage nectarina	9	Thrips fuscipennis	F
Lleida	2022	CA	IPM	9	Pont	1	2022-06-16	frappage nectarina	10	Thrips fuscipennis	F
Lleida	2022	CA	IPM	8	Pont	1	2022-06-16	frappage nectarina	1	Thrips fuscipennis	F
Lleida	2022	CA	IPM	8	Pont	1	2022-06-16	frappage nectarina	2	Thrips fuscipennis	F
Lleida	2022	CA	IPM	8	Pont	1	2022-06-16	frappage nectarina	3	Thrips fuscipennis	F
Lleida	2022	CA	IPM	8	Pont	1	2022-06-16	frappage nectarina	4	Frankliniella occidentalis	F
Lleida	2022	CA	IPM	8	Pont	1	2022-06-16	frappage nectarina	5	Thrips tabaci	F
Lleida	2022	CA	IPM	8	Pont	1	2022-06-16	frappage nectarina	6	Frankliniella occidentalis	F
Lleida	2022	CA	IPM	8	Pont	1	2022-06-16	frappage nectarina	7	Thrips fuscipennis	M
Lleida	2022	CA	IPM	8	Pont	1	2022-06-16	frappage nectarina	8	Thrips fuscipennis	F
Lleida	2022	CA	IPM	8	Pont	1	2022-06-16	frappage nectarina	9	Thrips fuscipennis	M
Lleida	2022	CA	IPM	8	Pont	1	2022-06-16	frappage nectarina	10	Thrips fuscipennis	M
Lleida	2022	CA	IPM	7	Pont	1	2022-06-16	frappage nectarina	1	Thrips fuscipennis	F
Lleida	2022	CA	IPM	7	Pont	1	2022-06-16	frappage nectarina	2	Thrips fuscipennis	F
Lleida	2022	CA	IPM	7	Pont	1	2022-06-16	frappage nectarina	3	Thrips fuscipennis	F
Lleida	2022	CA	IPM	7	Pont	1	2022-06-16	frappage nectarina	4	Thrips fuscipennis	F
Lleida	2022	CA	IPM	7	Pont	1	2022-06-16	frappage nectarina	5	Thrips fuscipennis	F
Lleida	2022	CA	IPM	7	Pont	1	2022-06-16	frappage nectarina	6	Thrips fuscipennis	F
Lleida	2022	CA	IPM	7	Pont	1	2022-06-16	frappage nectarina	7	Thrips fuscipennis	F
Lleida	2022	CA	IPM	7	Pont	1	2022-06-16	frappage nectarina	8	Thrips fuscipennis	F
Lleida	2022	CA	IPM	7	Pont	1	2022-06-16	frappage nectarina	9	Thrips fuscipennis	F
Lleida	2022	CA	IPM	7	Pont	1	2022-06-16	frappage nectarina	10	Thrips fuscipennis	M
Lleida	2022	CA	IPM	7	Pont	1	2022-06-16	frappage nectarina	11	Thrips fuscipennis	F
Lleida	2022	CA	IPM	7	Pont	1	2022-06-16	frappage nectarina	12	Thrips fuscipennis	F
Lleida	2022	CA	IPM	7	Pont	1	2022-06-16	frappage nectarina	13	Thrips fuscipennis	F
Lleida	2022	CA	IPM	6	Pont	1	2022-06-16	frappage nectarina	1	Thrips fuscipennis	F
Lleida	2022	CA	IPM	6	Pont	1	2022-06-16	frappage nectarina	2	Thrips fuscipennis	F
Lleida	2022	CA	IPM	6	Pont	1	2022-06-16	frappage nectarina	3	Thrips fuscipennis	F
Lleida	2022	CA	IPM	6	Pont	1	2022-06-16	frappage nectarina	4	Thrips fuscipennis	F
Lleida	2022	CA	IPM	6	Pont	1	2022-06-16	frappage nectarina	5	Thrips fuscipennis	F
Lleida	2022	CA	IPM	6	Pont	1	2022-06-16	frappage nectarina	6	Thrips fuscipennis	F
Lleida	2022	CA	IPM	6	Pont	1	2022-06-16	frappage nectarina	7	Thrips fuscipennis	F
Lleida	2022	CA	IPM	6	Pont	1	2022-06-16	frappage nectarina	8	Thrips fuscipennis	F
Lleida	2022	CA	IPM	6	Pont	1	2022-06-16	frappage nectarina	9	Thrips fuscipennis	F
Lleida	2022	CA	IPM	6	Pont	1	2022-06-16	frappage nectarina	10	Thrips fuscipennis	F
Lleida	2022	CA	IPM	5	Pont	1	2022-06-16	frappage nectarina	1	Thrips fuscipennis	F
Lleida	2022	CA	IPM	5	Pont	1	2022-06-16	frappage nectarina	2	Thrips fuscipennis	F
Lleida	2022	CA	IPM	5	Pont	1	2022-06-16	frappage nectarina	3	Thrips fuscipennis	F
Lleida	2022	CA	IPM	5	Pont	1	2022-06-16	frappage nectarina	4	Thrips fuscipennis	F
Lleida	2022	CA	IPM	5	Pont	1	2022-06-16	frappage nectarina	5	Thrips fuscipennis	F
Lleida	2022	CA	IPM	5	Pont	1	2022-06-16	frappage nectarina	6	Thrips fuscipennis	F
Lleida	2022	CA	IPM	5	Pont	1	2022-06-16	frappage nectarina	7	Thrips fuscipennis	F
Lleida	2022	CA	IPM	5	Pont	1	2022-06-16	frappage nectarina	8	Thrips fuscipennis	F
Lleida	2022	CA	IPM	5	Pont	1	2022-06-16	frappage nectarina	9	Thrips fuscipennis	F
Lleida	2022	CA	IPM	5	Pont	1	2022-06-16	frappage nectarina	10	Thrips fuscipennis	F
Lleida	2022	CA	IPM	4	Pont	1	2022-06-16	frappage nectarina	1	Thrips fuscipennis	F
Lleida	2022	CA	IPM	4	Pont	1	2022-06-16	frappage nectarina	2	Thrips fuscipennis	F
Lleida	2022	CA	IPM	4	Pont	1	2022-06-16	frappage nectarina	3	Thrips fuscipennis	F
Lleida	2022	CA	IPM	4	Pont	1	2022-06-16	frappage nectarina	4	Thrips fuscipennis	F
Lleida	2022	CA	IPM	4	Pont	1	2022-06-16	frappage nectarina	5	Thrips fuscipennis	F
Lleida	2022	CA	IPM	4	Pont	1	2022-06-16	frappage nectarina	6	Thrips fuscipennis	F
Lleida	2022	CA	IPM	4	Pont	1	2022-06-16	frappage nectarina	7	Thrips fuscipennis	F
Lleida	2022	CA	IPM	4	Pont	1	2022-06-16	frappage nectarina	8	Thrips fuscipennis	F
Lleida	2022	CA	IPM	4	Pont	1	2022-06-16	frappage nectarina	9	Thrips fuscipennis	F
Lleida	2022	CA	IPM	4	Pont	1	2022-06-16	frappage nectarina	10	Thrips fuscipennis	F
Lleida	2022	CA	IPM	3	Pont	1	2022-06-16	frappage nectarina	1	Thrips fuscipennis	F
Lleida	2022	CA	IPM	3	Pont	1	2022-06-16	frappage nectarina	2	Thrips fuscipennis	F
Lleida	2022	CA	IPM	3	Pont	1	2022-06-16	frappage nectarina	3	Thrips fuscipennis	F
Lleida	2022	CA	IPM	3	Pont	1	2022-06-16	frappage nectarina	4	Thrips fuscipennis	F
Lleida	2022	CA	IPM	3	Pont	1	2022-06-16	frappage nectarina	5	Thrips fuscipennis	F
Lleida	2022	CA	IPM	3	Pont	1	2022-06-16	frappage nectarina	6	Thrips fuscipennis	F
Lleida	2022	CA	IPM	3	Pont	1	2022-06-16	frappage nectarina	7	Thrips fuscipennis	F
Lleida	2022	CA	IPM	3	Pont	1	2022-06-16	frappage nectarina	8	Thrips fuscipennis	F
Lleida	2022	CA	IPM	3	Pont	1	2022-06-16	frappage nectarina	9	Thrips fuscipennis	F
Lleida	2022	CA	IPM	3	Pont	1	2022-06-16	frappage nectarina	10	Thrips fuscipennis	F
Lleida	2022	CA	IPM	2	Pont	1	2022-06-16	frappage nectarina	1	Thrips fuscipennis	F
Lleida	2022	CA	IPM	2	Pont	1	2022-06-16	frappage nectarina	2	Thrips fuscipennis	F
Lleida	2022	CA	IPM	2	Pont	1	2022-06-16	frappage nectarina	3	Thrips fuscipennis	F
Lleida	2022	CA	IPM	2	Pont	1	2022-06-16	frappage nectarina	4	Thrips fuscipennis	F
Lleida	2022	CA	IPM	2	Pont	1	2022-06-16	frappage nectarina	5	Thrips fuscipennis	F
Lleida	2022	CA	IPM	2	Pont	1	2022-06-16	frappage nectarina	6	Thrips fuscipennis	F
Lleida	2022	CA	IPM	2	Pont	1	2022-06-16	frappage nectarina	7	Thrips fuscipennis	F
Lleida	2022	CA	IPM	2	Pont	1	2022-06-16	frappage nectarina	8	Thrips fuscipennis	F
Lleida	2022	CA	IPM	2	Pont	1	2022-06-16	frappage nectarina	9	Frankliniella occidentalis	F
Lleida	2022	CA	IPM	2	Pont	1	2022-06-16	frappage nectarina	10	Thrips fuscipennis	F
Lleida	2022	CA	IPM	1	Pont	1	2022-06-16	frappage nectarina	1	Thrips fuscipennis	F
Lleida	2022	CA	IPM	1	Pont	1	2022-06-16	frappage nectarina	2	Thrips fuscipennis	F
Lleida	2022	CA	IPM	1	Pont	1	2022-06-16	frappage nectarina	3	Thrips fuscipennis	F
Lleida	2022	CA	IPM	1	Pont	1	2022-06-16	frappage nectarina	4	Thrips fuscipennis	F
Lleida	2022	CA	IPM	1	Pont	1	2022-06-16	frappage nectarina	5	Thrips fuscipennis	F
Lleida	2022	CA	IPM	1	Pont	1	2022-06-16	frappage nectarina	6	Thrips fuscipennis	F
Lleida	2022	CA	IPM	1	Pont	1	2022-06-16	frappage nectarina	7	Thrips fuscipennis	F
Lleida	2022	CA	IPM	1	Pont	1	2022-06-16	frappage nectarina	8	Thrips fuscipennis	F
Lleida	2022	CA	IPM	1	Pont	1	2022-06-16	frappage nectarina	9	Thrips fuscipennis	F
Lleida	2022	CA	IPM	1	Pont	1	2022-06-16	frappage nectarina	10	Thrips fuscipennis	F
Lleida	2022	CA	IPM	1	Pont	2	2022-06-16	fulles nectarina	1	Frankliniella occidentalis	F
Lleida	2022	FF	IPM	2	Pont	1	2022-03-04	frappage nectarina	1	Anaphothrips obscurus	F
Lleida	2022	FF	IPM	1	Pont	1	2022-03-04	frappage nectarina	1	Aeolothrips intermedius	F
Lleida	2022	FF	IPM	1	Pont	1	2022-03-04	frappage nectarina	2	Thrips fuscipennis	M
Lleida	2022	FF	IPM	1	Pont	2	2022-03-04	frappage nectarina	1	Anaphothrips obscurus	F
Lleida	2022	FF	IPM	1	Pont	2	2022-03-04	frappage nectarina	2	Thrips fuscipennis	F
Lleida	2022	FF	IPM	1	Pont	2	2022-03-04	frappage nectarina	3	Frankliniella occidentalis	F
Lleida	2022	FF	IPM	1	Pont	2	2022-03-04	frappage nectarina	4	Anaphothrips obscurus	M
Lleida	2022	FF	IPM	2	Pont	2	2022-03-04	frappage nectarina	1	Tenothrips frici	F
Lleida	2022	FF	IPM	2	Pont	2	2022-03-04	frappage nectarina	2	Not identified
Lleida	2022	FF	IPM	2	Pont	2	2022-03-04	frappage nectarina	3	Chirothrips manicatus	F
Lleida	2022	CA	IPM	1	Pont	4	2022-06-16	fulles nectarina	1	Thrips fuscipennis	M
Lleida	2022	CA	IPM	1	Pont	4	2022-06-16	fulles nectarina	2	Thrips fuscipennis	F
Lleida	2022	CA	IPM	1	Pont	3	2022-06-16	fulles nectarina	1	Thrips fuscipennis	F
Lleida	2022	FST	IPM	1	Pont	4	2022-04-01	brot nectarina	1	Not identified
Lleida	2022	FST	IPM	1	Pont	4	2022-04-01	brot nectarina	2	Aeolothrips intermedius	F
Lleida	2022	FST	IPM	1	Pont	3	2022-04-01	brot nectarina	1	Anaphothrips obscurus	F
Lleida	2022	FST	IPM	1	Pont	2	2022-04-01	brot nectarina	1	Mycterothrips sp.	F
Lleida	2022	FST	IPM	1	Pont	2	2022-04-01	brot nectarina	2	Aeolothrips intermedius	F
Lleida	2022	BB	IPM	1	Pont	4	2022-02-28	brot nectarina	1	Thrips fuscipennis	F
Lleida	2022	BB	IPM	1	Pont	4	2022-02-28	brot nectarina	2	Thrips fuscipennis	F
Lleida	2022	BB	IPM	1	Pont	4	2022-02-28	brot nectarina	3	Thrips fuscipennis	F
Lleida	2022	BB	IPM	1	Pont	4	2022-02-28	brot nectarina	4	Thrips fuscipennis	F
Lleida	2022	BB	IPM	1	Pont	4	2022-02-28	brot nectarina	5	Thrips fuscipennis	F
Lleida	2022	BB	IPM	1	Pont	4	2022-02-28	brot nectarina	6	Thrips fuscipennis	F
Lleida	2022	BB	IPM	3	Pont	3	2022-02-28	brot nectarina	1	Thrips fuscipennis	F
Lleida	2022	BB	IPM	2	Pont	3	2022-02-28	brot nectarina	1	Thrips fuscipennis	F
Lleida	2022	BB	IPM	1	Pont	3	2022-02-28	brot nectarina	1	Thrips fuscipennis	F
Lleida	2022	BB	IPM	1	Pont	3	2022-02-28	brot nectarina	2	Chirothrips manicatus	F
Lleida	2022	BB	IPM	1	Pont	3	2022-02-28	brot nectarina	3	Thrips fuscipennis	F
Lleida	2022	BB	IPM	1	Pont	3	2022-02-28	brot nectarina	4	Thrips fuscipennis	F
Lleida	2022	BB	IPM	1	Pont	3	2022-02-28	brot nectarina	5	Thrips spp.	M
Lleida	2022	BB	IPM	1	Pont	3	2022-02-28	brot nectarina	6	Thrips fuscipennis	F
Lleida	2022	BB	IPM	1	Pont	2	2022-02-28	brot nectarina	1	Thrips fuscipennis	F
Lleida	2022	BB	IPM	1	Pont	1	2022-02-28	brot nectarina	1	Thrips fuscipennis	F
Lleida	2022	BB	IPM	1	Pont	1	2022-02-28	brot nectarina	2	Thrips fuscipennis	F
Lleida	2022	BB	IPM	1	Clamor	3	2022-02-08	brot nectarina	1	Thrips fuscipennis	F
Lleida	2022	BB	IPM	1	Clamor	3	2022-02-08	brot nectarina	2	Thrips fuscipennis	F
Lleida	2022	FF	IPM	1	Clamor	2	2022-03-04	frappage nectarina	1	Tenothrips frici	F
Lleida	2022	FF	IPM	1	Clamor	2	2022-03-04	frappage nectarina	2	Frankliniella occidentalis	F
Lleida	2022	FF	IPM	2	Clamor	2	2022-03-04	frappage nectarina	1	Phlaeothripidae
Lleida	2022	CA	IPM	8	Clamor	2	2022-06-23	frappage nectarina	1	Thrips fuscipennis	F
Lleida	2022	CA	IPM	8	Clamor	2	2022-06-23	frappage nectarina	2	Thrips fuscipennis	F
Lleida	2022	CA	IPM	8	Clamor	2	2022-06-23	frappage nectarina	3	Thrips fuscipennis	F
Lleida	2022	CA	IPM	8	Clamor	2	2022-06-23	frappage nectarina	4	Thrips fuscipennis	F
Lleida	2022	CA	IPM	8	Clamor	2	2022-06-23	frappage nectarina	5	Thrips fuscipennis	F
Lleida	2022	CA	IPM	8	Clamor	2	2022-06-23	frappage nectarina	6	Thrips fuscipennis	F
Lleida	2022	CA	IPM	8	Clamor	2	2022-06-23	frappage nectarina	7	Thrips fuscipennis	F
Lleida	2022	CA	IPM	8	Clamor	2	2022-06-23	frappage nectarina	8	Thrips fuscipennis	F
Lleida	2022	CA	IPM	8	Clamor	2	2022-06-23	frappage nectarina	9	Thrips fuscipennis	F
Lleida	2022	CA	IPM	8	Clamor	2	2022-06-23	frappage nectarina	10	Thrips fuscipennis	F
Lleida	2022	CA	IPM	7	Clamor	2	2022-06-23	frappage nectarina	1	Thrips fuscipennis	F
Lleida	2022	CA	IPM	7	Clamor	2	2022-06-23	frappage nectarina	2	Thrips fuscipennis	F
Lleida	2022	CA	IPM	7	Clamor	2	2022-06-23	frappage nectarina	3	Thrips fuscipennis	F
Lleida	2022	CA	IPM	7	Clamor	2	2022-06-23	frappage nectarina	4	Thrips fuscipennis	F
Lleida	2022	CA	IPM	7	Clamor	2	2022-06-23	frappage nectarina	5	Thrips fuscipennis	F
Lleida	2022	CA	IPM	7	Clamor	2	2022-06-23	frappage nectarina	6	Thrips fuscipennis	F
Lleida	2022	CA	IPM	7	Clamor	2	2022-06-23	frappage nectarina	7	Thrips fuscipennis	F
Lleida	2022	CA	IPM	7	Clamor	2	2022-06-23	frappage nectarina	8	Thrips fuscipennis	F
Lleida	2022	CA	IPM	7	Clamor	2	2022-06-23	frappage nectarina	9	Thrips fuscipennis	F
Lleida	2022	CA	IPM	7	Clamor	2	2022-06-23	frappage nectarina	10	Thrips fuscipennis	F
Lleida	2022	CA	IPM	6	Clamor	2	2022-06-23	frappage nectarina	1	Thrips fuscipennis	F
Lleida	2022	CA	IPM	6	Clamor	2	2022-06-23	frappage nectarina	2	Thrips fuscipennis	F
Lleida	2022	CA	IPM	6	Clamor	2	2022-06-23	frappage nectarina	3	Thrips fuscipennis	F
Lleida	2022	CA	IPM	6	Clamor	2	2022-06-23	frappage nectarina	4	Thrips fuscipennis	F
Lleida	2022	CA	IPM	6	Clamor	2	2022-06-23	frappage nectarina	5	Thrips fuscipennis	F
Lleida	2022	CA	IPM	6	Clamor	2	2022-06-23	frappage nectarina	6	Thrips fuscipennis	F
Lleida	2022	CA	IPM	6	Clamor	2	2022-06-23	frappage nectarina	7	Thrips fuscipennis	F
Lleida	2022	CA	IPM	6	Clamor	2	2022-06-23	frappage nectarina	8	Thrips fuscipennis	F
Lleida	2022	CA	IPM	6	Clamor	2	2022-06-23	frappage nectarina	9	Frankliniella occidentalis	F
Lleida	2022	CA	IPM	6	Clamor	2	2022-06-23	frappage nectarina	10	Thrips fuscipennis	F
Lleida	2022	CA	IPM	5	Clamor	2	2022-06-23	frappage nectarina	1	Thrips fuscipennis	F
Lleida	2022	CA	IPM	5	Clamor	2	2022-06-23	frappage nectarina	2	Thrips fuscipennis	F
Lleida	2022	CA	IPM	5	Clamor	2	2022-06-23	frappage nectarina	3	Thrips fuscipennis	F
Lleida	2022	CA	IPM	5	Clamor	2	2022-06-23	frappage nectarina	4	Thrips fuscipennis	F
Lleida	2022	CA	IPM	5	Clamor	2	2022-06-23	frappage nectarina	5	Thrips fuscipennis	F
Lleida	2022	CA	IPM	5	Clamor	2	2022-06-23	frappage nectarina	6	Thrips fuscipennis	F
Lleida	2022	CA	IPM	5	Clamor	2	2022-06-23	frappage nectarina	7	Thrips fuscipennis	F
Lleida	2022	CA	IPM	5	Clamor	2	2022-06-23	frappage nectarina	8	Tenothrips frici	F
Lleida	2022	CA	IPM	5	Clamor	2	2022-06-23	frappage nectarina	9	Thrips fuscipennis	F
Lleida	2022	CA	IPM	5	Clamor	2	2022-06-23	frappage nectarina	10	Thrips fuscipennis	F
Lleida	2022	CA	IPM	4	Clamor	2	2022-06-23	frappage nectarina	1	Thrips fuscipennis	F
Lleida	2022	CA	IPM	4	Clamor	2	2022-06-23	frappage nectarina	2	Thrips fuscipennis	F
Lleida	2022	CA	IPM	4	Clamor	2	2022-06-23	frappage nectarina	3	Thrips fuscipennis	F
Lleida	2022	CA	IPM	4	Clamor	2	2022-06-23	frappage nectarina	4	Thrips fuscipennis	F
Lleida	2022	CA	IPM	4	Clamor	2	2022-06-23	frappage nectarina	5	Thrips fuscipennis	F
Lleida	2022	CA	IPM	4	Clamor	2	2022-06-23	frappage nectarina	6	Thrips fuscipennis	F
Lleida	2022	CA	IPM	4	Clamor	2	2022-06-23	frappage nectarina	7	Thrips fuscipennis	F
Lleida	2022	CA	IPM	4	Clamor	2	2022-06-23	frappage nectarina	8	Thrips fuscipennis	F
Lleida	2022	CA	IPM	4	Clamor	2	2022-06-23	frappage nectarina	9	Thrips fuscipennis	F
Lleida	2022	CA	IPM	4	Clamor	2	2022-06-23	frappage nectarina	10	Thrips fuscipennis	F
Lleida	2022	CA	IPM	3	Clamor	2	2022-06-23	frappage nectarina	1	Thrips fuscipennis	F
Lleida	2022	CA	IPM	3	Clamor	2	2022-06-23	frappage nectarina	2	Thrips fuscipennis	F
Lleida	2022	CA	IPM	3	Clamor	2	2022-06-23	frappage nectarina	3	Thrips fuscipennis	F
Lleida	2022	CA	IPM	3	Clamor	2	2022-06-23	frappage nectarina	4	Thrips fuscipennis	F
Lleida	2022	CA	IPM	3	Clamor	2	2022-06-23	frappage nectarina	5	Thrips fuscipennis	F
Lleida	2022	CA	IPM	3	Clamor	2	2022-06-23	frappage nectarina	6	Thrips fuscipennis	F
Lleida	2022	CA	IPM	3	Clamor	2	2022-06-23	frappage nectarina	7	Thrips fuscipennis	F
Lleida	2022	CA	IPM	3	Clamor	2	2022-06-23	frappage nectarina	8	Thrips fuscipennis	F
Lleida	2022	CA	IPM	3	Clamor	2	2022-06-23	frappage nectarina	9	Thrips fuscipennis	F
Lleida	2022	CA	IPM	3	Clamor	2	2022-06-23	frappage nectarina	10	Frankliniella occidentalis	M
Lleida	2022	CA	IPM	2	Clamor	2	2022-06-23	frappage nectarina	1	Thrips fuscipennis	F
Lleida	2022	CA	IPM	2	Clamor	2	2022-06-23	frappage nectarina	2	Thrips fuscipennis	F
Lleida	2022	CA	IPM	2	Clamor	2	2022-06-23	frappage nectarina	3	Thrips fuscipennis	F
Lleida	2022	CA	IPM	2	Clamor	2	2022-06-23	frappage nectarina	4	Thrips fuscipennis	F
Lleida	2022	CA	IPM	2	Clamor	2	2022-06-23	frappage nectarina	5	Thrips fuscipennis	F
Lleida	2022	CA	IPM	2	Clamor	2	2022-06-23	frappage nectarina	6	Thrips fuscipennis	F
Lleida	2022	CA	IPM	2	Clamor	2	2022-06-23	frappage nectarina	7	Thrips fuscipennis	F
Lleida	2022	CA	IPM	2	Clamor	2	2022-06-23	frappage nectarina	8	Thrips fuscipennis	F
Lleida	2022	CA	IPM	2	Clamor	2	2022-06-23	frappage nectarina	9	Thrips fuscipennis	F
Lleida	2022	CA	IPM	2	Clamor	2	2022-06-23	frappage nectarina	10	Thrips fuscipennis	F
Lleida	2022	CA	IPM	1	Clamor	1	2022-06-23	frappage nectarina	1	Thrips fuscipennis	F
Lleida	2022	CA	IPM	1	Clamor	1	2022-06-23	frappage nectarina	2	Thrips fuscipennis	F
Lleida	2022	CA	IPM	1	Clamor	1	2022-06-23	frappage nectarina	3	Thrips fuscipennis	F
Lleida	2022	CA	IPM	1	Clamor	1	2022-06-23	frappage nectarina	4	Thrips fuscipennis	F
Lleida	2022	CA	IPM	1	Clamor	1	2022-06-23	frappage nectarina	5	Thrips fuscipennis	F
Lleida	2022	CA	IPM	1	Clamor	1	2022-06-23	frappage nectarina	6	Thrips fuscipennis	M
Lleida	2022	CA	IPM	1	Clamor	1	2022-06-23	frappage nectarina	7	Thrips fuscipennis	M
Lleida	2022	CA	IPM	1	Clamor	1	2022-06-23	frappage nectarina	8	Thrips fuscipennis	M
Lleida	2022	CA	IPM	1	Clamor	1	2022-06-23	frappage nectarina	9	Frankliniella occidentalis	F
Lleida	2022	CA	IPM	1	Clamor	1	2022-06-23	frappage nectarina	10	Thrips fuscipennis	F
Lleida	2022	CA	IPM	1	Clamor	1	2022-06-23	fruit nectarina	1	Thrips fuscipennis	F
Lleida	2022	CA	IPM	1	Clamor	1	2022-06-23	fruit nectarina	2	Frankliniella occidentalis	F
Lleida	2022	CA	IPM	1	Clamor	1	2022-06-23	fruit nectarina	3	Frankliniella occidentalis	F
Lleida	2022	CA	IPM	1	Clamor	1	2022-06-23	fruit nectarina	4	Frankliniella occidentalis	F
Lleida	2022	CA	IPM	1	Clamor	1	2022-06-23	fruit nectarina	5	Thrips fuscipennis	F
Lleida	2022	CA	IPM	1	Clamor	1	2022-06-23	fruit nectarina	6	Thrips fuscipennis	F
Lleida	2022	CA	IPM	1	Clamor	1	2022-06-23	fruit nectarina	7	Thrips fuscipennis	F
Lleida	2022	CA	IPM	1	Clamor	1	2022-06-23	fruit nectarina	8	Thrips fuscipennis	F
Lleida	2022	CA	IPM	1	Clamor	1	2022-06-23	fruit nectarina	9	Thrips fuscipennis	F
Lleida	2022	CA	IPM	1	Clamor	1	2022-06-23	fruit nectarina	10	Thrips fuscipennis	F
Lleida	2022	CA	IPM	2	Clamor	1	2022-06-23	fruit nectarina	1	Frankliniella occidentalis	F
Lleida	2022	CA	IPM	2	Clamor	1	2022-06-23	fruit nectarina	2	Thrips fuscipennis	F
Lleida	2022	CA	IPM	2	Clamor	1	2022-06-23	fruit nectarina	3	Thrips fuscipennis	F
Lleida	2022	CA	IPM	2	Clamor	1	2022-06-23	fruit nectarina	4	Thrips fuscipennis	F
Lleida	2022	CA	IPM	2	Clamor	1	2022-06-23	fruit nectarina	5	Thrips fuscipennis	F
Lleida	2022	CA	IPM	2	Clamor	1	2022-06-23	fruit nectarina	6	Thrips fuscipennis	F
Lleida	2022	CA	IPM	1	Clamor	2	2022-06-23	fruit nectarina	1	Thrips fuscipennis	F
Lleida	2022	CA	IPM	1	Clamor	2	2022-06-23	fruit nectarina	2	Thrips fuscipennis	F
Lleida	2022	CA	IPM	1	Clamor	2	2022-06-23	fruit nectarina	3	Thrips fuscipennis	F
Lleida	2022	CA	IPM	1	Clamor	2	2022-06-23	fruit nectarina	4	Frankliniella occidentalis	M
Lleida	2022	CA	IPM	1	Clamor	2	2022-06-23	fruit nectarina	5	Thrips fuscipennis	F
Lleida	2022	CA	IPM	1	Clamor	2	2022-06-23	fruit nectarina	6	Thrips fuscipennis	F
Lleida	2022	CA	IPM	1	Clamor	2	2022-06-23	fruit nectarina	7	Thrips fuscipennis	F
Lleida	2022	CA	IPM	1	Clamor	2	2022-06-23	fruit nectarina	8	Thrips fuscipennis	F
Lleida	2022	CA	IPM	1	Clamor	2	2022-06-23	fruit nectarina	9	Frankliniella occidentalis	F
Lleida	2022	CA	IPM	1	Clamor	2	2022-06-23	fruit nectarina	10	Thrips fuscipennis	M
Lleida	2022	CA	IPM	1	Clamor	4	2022-06-23	fruit nectarina	1	Thrips fuscipennis	F
Lleida	2022	CA	IPM	1	Clamor	4	2022-06-23	fruit nectarina	2	Thrips fuscipennis	F
Lleida	2022	CA	IPM	1	Clamor	4	2022-06-23	fruit nectarina	3	Tenothrips frici	F
Lleida	2022	CA	IPM	1	Clamor	4	2022-06-23	fruit nectarina	4	Thrips fuscipennis	F
Lleida	2022	CA	IPM	1	Clamor	4	2022-06-23	fruit nectarina	5	Frankliniella occidentalis	F
Lleida	2022	CA	IPM	1	Clamor	4	2022-06-23	fruit nectarina	6	Thrips fuscipennis	M
Lleida	2022	CA	IPM	1	Clamor	4	2022-06-23	fruit nectarina	7	Thrips fuscipennis	M
Lleida	2022	CA	IPM	1	Clamor	4	2022-06-23	fruit nectarina	8	Thrips fuscipennis	M
Lleida	2022	CA	IPM	1	Clamor	4	2022-06-23	fruit nectarina	9	Thrips fuscipennis	M
Lleida	2022	CA	IPM	1	Clamor	4	2022-06-23	fruit nectarina	10	Thrips fuscipennis	M
Lleida	2022	CA	IPM	2	Clamor	4	2022-06-23	fruit nectarina	1	Thrips fuscipennis	F
Lleida	2022	CA	IPM	2	Clamor	4	2022-06-23	fruit nectarina	2	Thrips fuscipennis	F
Lleida	2022	CA	IPM	2	Clamor	4	2022-06-23	fruit nectarina	3	Thrips fuscipennis	F
Lleida	2022	CA	IPM	2	Clamor	4	2022-06-23	fruit nectarina	4	Thrips fuscipennis	F
Lleida	2022	CA	IPM	2	Clamor	4	2022-06-23	fruit nectarina	5	Frankliniella occidentalis	F
Lleida	2022	CA	IPM	2	Clamor	4	2022-06-23	fruit nectarina	6	Thrips fuscipennis	F
Lleida	2022	CA	IPM	2	Clamor	4	2022-06-23	fruit nectarina	7	Thrips fuscipennis	F
Lleida	2022	CA	IPM	2	Clamor	4	2022-06-23	fruit nectarina	8	Thrips fuscipennis	F
Lleida	2022	CA	IPM	2	Clamor	4	2022-06-23	fruit nectarina	9	Thrips fuscipennis	F
Lleida	2022	CA	IPM	2	Clamor	4	2022-06-23	fruit nectarina	10	Thrips fuscipennis	F
Lleida	2022	CA	IPM	3	Clamor	4	2022-06-23	fruit nectarina	1	Thrips fuscipennis	F
Lleida	2022	CA	IPM	3	Clamor	4	2022-06-23	fruit nectarina	2	Thrips fuscipennis	F
Lleida	2022	CA	IPM	3	Clamor	4	2022-06-23	fruit nectarina	3	Thrips fuscipennis	F
Lleida	2022	CA	IPM	3	Clamor	4	2022-06-23	fruit nectarina	4	Thrips fuscipennis	F
Lleida	2022	CA	IPM	3	Clamor	4	2022-06-23	fruit nectarina	5	Thrips fuscipennis	F
Lleida	2022	CA	IPM	3	Clamor	4	2022-06-23	fruit nectarina	6	Frankliniella occidentalis	F
Lleida	2022	CA	IPM	3	Clamor	4	2022-06-23	fruit nectarina	7	Thrips fuscipennis	F
Lleida	2022	CA	IPM	3	Clamor	4	2022-06-23	fruit nectarina	8	Thrips fuscipennis	F
Lleida	2022	CA	IPM	3	Clamor	4	2022-06-23	fruit nectarina	9	Thrips fuscipennis	F
Lleida	2022	CA	IPM	3	Clamor	4	2022-06-23	fruit nectarina	10	Thrips fuscipennis	F
Lleida	2022	CA	IPM	1	Clamor	3	2022-06-23	frappage nectarina	1	Thrips fuscipennis	F
Lleida	2022	CA	IPM	1	Clamor	3	2022-06-23	frappage nectarina	2	Thrips fuscipennis	F
Lleida	2022	CA	IPM	1	Clamor	3	2022-06-23	frappage nectarina	3	Thrips fuscipennis	F
Lleida	2022	CA	IPM	1	Clamor	3	2022-06-23	frappage nectarina	4	Thrips fuscipennis	F
Lleida	2022	CA	IPM	1	Clamor	3	2022-06-23	frappage nectarina	5	Thrips fuscipennis	M
Lleida	2022	CA	IPM	1	Clamor	3	2022-06-23	frappage nectarina	6	Thrips fuscipennis	F
Lleida	2022	CA	IPM	1	Clamor	3	2022-06-23	frappage nectarina	7	Thrips fuscipennis	F
Lleida	2022	CA	IPM	1	Clamor	3	2022-06-23	frappage nectarina	8	Thrips fuscipennis	F
Lleida	2022	CA	IPM	1	Clamor	3	2022-06-23	frappage nectarina	9	Thrips fuscipennis	F
Lleida	2022	CA	IPM	1	Clamor	3	2022-06-23	frappage nectarina	10	Thrips fuscipennis	F
Lleida	2022	CA	IPM	2	Clamor	3	2022-06-23	frappage nectarina	1	Thrips fuscipennis	F
Lleida	2022	CA	IPM	2	Clamor	3	2022-06-23	frappage nectarina	2	Thrips fuscipennis	F
Lleida	2022	CA	IPM	2	Clamor	3	2022-06-23	frappage nectarina	3	Thrips fuscipennis	F
Lleida	2022	CA	IPM	2	Clamor	3	2022-06-23	frappage nectarina	4	Frankliniella occidentalis	F
Lleida	2022	CA	IPM	2	Clamor	3	2022-06-23	frappage nectarina	5	Thrips fuscipennis	F
Lleida	2022	CA	IPM	2	Clamor	3	2022-06-23	frappage nectarina	6	Thrips fuscipennis	M
Lleida	2022	CA	IPM	2	Clamor	3	2022-06-23	frappage nectarina	7	Thrips fuscipennis	F
Lleida	2022	CA	IPM	2	Clamor	3	2022-06-23	frappage nectarina	8	Frankliniella occidentalis	F
Lleida	2022	CA	IPM	2	Clamor	3	2022-06-23	frappage nectarina	9	Mycterothrips sp.	F
Lleida	2022	CA	IPM	2	Clamor	3	2022-06-23	frappage nectarina	10	Thrips fuscipennis	F
Lleida	2022	CA	IPM	3	Clamor	3	2022-06-23	frappage nectarina	1	Thrips fuscipennis	F
Lleida	2022	CA	IPM	3	Clamor	3	2022-06-23	frappage nectarina	2	Thrips fuscipennis	F
Lleida	2022	CA	IPM	3	Clamor	3	2022-06-23	frappage nectarina	3	Thrips fuscipennis	F
Lleida	2022	CA	IPM	3	Clamor	3	2022-06-23	frappage nectarina	4	Thrips fuscipennis	F
Lleida	2022	CA	IPM	3	Clamor	3	2022-06-23	frappage nectarina	5	Thrips fuscipennis	F
Lleida	2022	CA	IPM	3	Clamor	3	2022-06-23	frappage nectarina	6	Thrips fuscipennis	F
Lleida	2022	CA	IPM	3	Clamor	3	2022-06-23	frappage nectarina	7	Thrips fuscipennis	F
Lleida	2022	CA	IPM	3	Clamor	3	2022-06-23	frappage nectarina	8	Thrips fuscipennis	F
Lleida	2022	CA	IPM	3	Clamor	3	2022-06-23	frappage nectarina	9	Thrips fuscipennis	F
Lleida	2022	CA	IPM	3	Clamor	3	2022-06-23	frappage nectarina	10	Thrips fuscipennis	F
Lleida	2022	CA	IPM	4	Clamor	3	2022-06-23	frappage nectarina	1	Thrips fuscipennis	F
Lleida	2022	CA	IPM	4	Clamor	3	2022-06-23	frappage nectarina	2	Thrips fuscipennis	F
Lleida	2022	CA	IPM	4	Clamor	3	2022-06-23	frappage nectarina	3	Thrips fuscipennis	F
Lleida	2022	CA	IPM	4	Clamor	3	2022-06-23	frappage nectarina	4	Thrips fuscipennis	F
Lleida	2022	CA	IPM	4	Clamor	3	2022-06-23	frappage nectarina	5	Thrips fuscipennis	F
Lleida	2022	CA	IPM	4	Clamor	3	2022-06-23	frappage nectarina	6	Thrips fuscipennis	F
Lleida	2022	CA	IPM	4	Clamor	3	2022-06-23	frappage nectarina	7	Thrips fuscipennis	F
Lleida	2022	CA	IPM	4	Clamor	3	2022-06-23	frappage nectarina	8	Thrips fuscipennis	F
Lleida	2022	CA	IPM	4	Clamor	3	2022-06-23	frappage nectarina	9	Thrips fuscipennis	F
Lleida	2022	CA	IPM	4	Clamor	3	2022-06-23	frappage nectarina	10	Thrips fuscipennis	F
Lleida	2022	CA	IPM	5	Clamor	3	2022-06-23	frappage nectarina	1	Thrips fuscipennis	F
Lleida	2022	CA	IPM	5	Clamor	3	2022-06-23	frappage nectarina	2	Thrips fuscipennis	F
Lleida	2022	CA	IPM	5	Clamor	3	2022-06-23	frappage nectarina	3	Thrips fuscipennis	F
Lleida	2022	CA	IPM	5	Clamor	3	2022-06-23	frappage nectarina	4	Thrips fuscipennis	F
Lleida	2022	CA	IPM	5	Clamor	3	2022-06-23	frappage nectarina	5	Thrips fuscipennis	F
Lleida	2022	CA	IPM	5	Clamor	3	2022-06-23	frappage nectarina	6	Thrips fuscipennis	F
Lleida	2022	CA	IPM	5	Clamor	3	2022-06-23	frappage nectarina	7	Frankliniella occidentalis	F
Lleida	2022	CA	IPM	5	Clamor	3	2022-06-23	frappage nectarina	8	Thrips fuscipennis	F
Lleida	2022	CA	IPM	5	Clamor	3	2022-06-23	frappage nectarina	9	Thrips fuscipennis	F
Lleida	2022	CA	IPM	5	Clamor	3	2022-06-23	frappage nectarina	10	Thrips fuscipennis	M
Lleida	2022	CA	IPM	6	Clamor	3	2022-06-23	frappage nectarina	1	Thrips fuscipennis	F
Lleida	2022	CA	IPM	6	Clamor	3	2022-06-23	frappage nectarina	2	Thrips fuscipennis	F
Lleida	2022	CA	IPM	6	Clamor	3	2022-06-23	frappage nectarina	3	Thrips fuscipennis	F
Lleida	2022	CA	IPM	6	Clamor	3	2022-06-23	frappage nectarina	4	Thrips fuscipennis	F
Lleida	2022	CA	IPM	6	Clamor	3	2022-06-23	frappage nectarina	5	Thrips fuscipennis	F
Lleida	2022	CA	IPM	6	Clamor	3	2022-06-23	frappage nectarina	6	Thrips fuscipennis	F
Lleida	2022	CA	IPM	6	Clamor	3	2022-06-23	frappage nectarina	7	Thrips fuscipennis	F
Lleida	2022	CA	IPM	6	Clamor	3	2022-06-23	frappage nectarina	8	Thrips fuscipennis	F
Lleida	2022	CA	IPM	6	Clamor	3	2022-06-23	frappage nectarina	9	Thrips fuscipennis	F
Lleida	2022	CA	IPM	6	Clamor	3	2022-06-23	frappage nectarina	10	Thrips fuscipennis	F
Lleida	2022	CA	IPM	7	Clamor	3	2022-06-23	frappage nectarina	1	Thrips fuscipennis	F
Lleida	2022	CA	IPM	7	Clamor	3	2022-06-23	frappage nectarina	2	Thrips fuscipennis	F
Lleida	2022	CA	IPM	7	Clamor	3	2022-06-23	frappage nectarina	3	Thrips fuscipennis	F
Lleida	2022	CA	IPM	7	Clamor	3	2022-06-23	frappage nectarina	4	Thrips fuscipennis	F
Lleida	2022	CA	IPM	7	Clamor	3	2022-06-23	frappage nectarina	5	Thrips fuscipennis	F
Lleida	2022	CA	IPM	7	Clamor	3	2022-06-23	frappage nectarina	6	Thrips fuscipennis	F
Lleida	2022	CA	IPM	7	Clamor	3	2022-06-23	frappage nectarina	7	Thrips fuscipennis	F
Lleida	2022	CA	IPM	7	Clamor	3	2022-06-23	frappage nectarina	8	Thrips fuscipennis	F
Lleida	2022	CA	IPM	7	Clamor	3	2022-06-23	frappage nectarina	9	Thrips fuscipennis	F
Lleida	2022	CA	IPM	7	Clamor	3	2022-06-23	frappage nectarina	10	Thrips fuscipennis	F
Lleida	2022	CA	IPM	8	Clamor	3	2022-06-23	frappage nectarina	1	Thrips fuscipennis	F
Lleida	2022	CA	IPM	8	Clamor	3	2022-06-23	frappage nectarina	2	Thrips fuscipennis	F
Lleida	2022	CA	IPM	8	Clamor	3	2022-06-23	frappage nectarina	3	Thrips fuscipennis	F
Lleida	2022	CA	IPM	8	Clamor	3	2022-06-23	frappage nectarina	4	Thrips fuscipennis	F
Lleida	2022	CA	IPM	8	Clamor	3	2022-06-23	frappage nectarina	5	Thrips fuscipennis	F
Lleida	2022	CA	IPM	8	Clamor	3	2022-06-23	frappage nectarina	6	Thrips fuscipennis	F
Lleida	2022	CA	IPM	8	Clamor	3	2022-06-23	frappage nectarina	7	Thrips fuscipennis	F
Lleida	2022	CA	IPM	8	Clamor	3	2022-06-23	frappage nectarina	8	Thrips fuscipennis	F
Lleida	2022	CA	IPM	8	Clamor	3	2022-06-23	frappage nectarina	9	Thrips fuscipennis	F
Lleida	2022	CA	IPM	8	Clamor	3	2022-06-23	frappage nectarina	10	Thrips fuscipennis	F
Lleida	2022	CA	IPM	9	Clamor	3	2022-06-23	frappage nectarina	1	Thrips fuscipennis	F
Lleida	2022	CA	IPM	9	Clamor	3	2022-06-23	frappage nectarina	2	Thrips fuscipennis	F
Lleida	2022	CA	IPM	9	Clamor	3	2022-06-23	frappage nectarina	3	Thrips fuscipennis	F
Lleida	2022	CA	IPM	9	Clamor	3	2022-06-23	frappage nectarina	4	Thrips fuscipennis	F
Lleida	2022	CA	IPM	9	Clamor	3	2022-06-23	frappage nectarina	5	Thrips fuscipennis	F
Lleida	2022	CA	IPM	9	Clamor	3	2022-06-23	frappage nectarina	6	Thrips fuscipennis	F
Lleida	2022	CA	IPM	9	Clamor	3	2022-06-23	frappage nectarina	7	Thrips fuscipennis	F
Lleida	2022	CA	IPM	9	Clamor	3	2022-06-23	frappage nectarina	8	Frankliniella occidentalis	F
Lleida	2022	CA	IPM	9	Clamor	3	2022-06-23	frappage nectarina	9	Thrips fuscipennis	F
Lleida	2022	CA	IPM	9	Clamor	3	2022-06-23	frappage nectarina	10	Thrips fuscipennis	F
Lleida	2022	CA	IPM	1	Clamor	3	2022-06-23	fruit nectarina	1	Frankliniella occidentalis	F
Lleida	2022	CA	IPM	1	Clamor	3	2022-06-23	fruit nectarina	2	Thrips fuscipennis	F
Lleida	2022	CA	IPM	1	Clamor	3	2022-06-23	fruit nectarina	3	Thrips fuscipennis	F
Lleida	2022	CA	IPM	1	Clamor	3	2022-06-23	fruit nectarina	4	Thrips fuscipennis	F
Lleida	2022	CA	IPM	1	Clamor	3	2022-06-23	fruit nectarina	5	Thrips fuscipennis	F
Lleida	2022	CA	IPM	1	Clamor	3	2022-06-23	fruit nectarina	6	Frankliniella occidentalis	F
Lleida	2022	CA	IPM	1	Clamor	3	2022-06-23	fruit nectarina	7	Thrips fuscipennis	M
Lleida	2022	CA	IPM	1	Clamor	3	2022-06-23	fruit nectarina	8	Thrips fuscipennis	F
Lleida	2022	CA	IPM	1	Clamor	3	2022-06-23	fruit nectarina	9	Thrips fuscipennis	F
Lleida	2022	CA	IPM	1	Clamor	3	2022-06-23	fruit nectarina	10	Thrips fuscipennis	F
Lleida	2022	CA	IPM	2	Clamor	3	2022-06-23	fruit nectarina	1	Thrips fuscipennis	F
Lleida	2022	CA	IPM	2	Clamor	3	2022-06-23	fruit nectarina	2	Thrips fuscipennis	F
Lleida	2022	CA	IPM	2	Clamor	3	2022-06-23	fruit nectarina	3	Thrips fuscipennis	F
Lleida	2022	CA	IPM	2	Clamor	3	2022-06-23	fruit nectarina	4	Thrips fuscipennis	F
Lleida	2022	CA	IPM	2	Clamor	3	2022-06-23	fruit nectarina	5	Thrips fuscipennis	F
Lleida	2022	CA	IPM	2	Clamor	3	2022-06-23	fruit nectarina	6	Thrips fuscipennis	F
Lleida	2022	CA	IPM	2	Clamor	3	2022-06-23	fruit nectarina	7	Thrips fuscipennis	F
Lleida	2022	CA	IPM	2	Clamor	3	2022-06-23	fruit nectarina	8	Thrips fuscipennis	F
Lleida	2022	CA	IPM	2	Clamor	3	2022-06-23	fruit nectarina	9	Thrips fuscipennis	F
Lleida	2022	CA	IPM	2	Clamor	3	2022-06-23	fruit nectarina	10	Thrips fuscipennis	F
Lleida	2022	CA	IPM	1	Clamor	1	2022-06-23	frappage nectarina	1	Thrips fuscipennis	F
Lleida	2022	CA	IPM	1	Clamor	1	2022-06-23	frappage nectarina	2	Thrips fuscipennis	F
Lleida	2022	CA	IPM	1	Clamor	1	2022-06-23	frappage nectarina	3	Thrips fuscipennis	F
Lleida	2022	CA	IPM	1	Clamor	1	2022-06-23	frappage nectarina	4	Thrips fuscipennis	F
Lleida	2022	CA	IPM	1	Clamor	1	2022-06-23	frappage nectarina	5	Thrips fuscipennis	F
Lleida	2022	CA	IPM	1	Clamor	1	2022-06-23	frappage nectarina	6	Thrips fuscipennis	F
Lleida	2022	CA	IPM	1	Clamor	1	2022-06-23	frappage nectarina	7	Thrips fuscipennis	F
Lleida	2022	CA	IPM	1	Clamor	1	2022-06-23	frappage nectarina	8	Thrips fuscipennis	F
Lleida	2022	CA	IPM	1	Clamor	1	2022-06-23	frappage nectarina	9	Thrips fuscipennis	F
Lleida	2022	CA	IPM	1	Clamor	1	2022-06-23	frappage nectarina	10	Thrips fuscipennis	F
Lleida	2022	CA	IPM	2	Clamor	1	2022-06-23	frappage nectarina	1	Thrips fuscipennis	F
Lleida	2022	CA	IPM	2	Clamor	1	2022-06-23	frappage nectarina	2	Thrips fuscipennis	F
Lleida	2022	CA	IPM	2	Clamor	1	2022-06-23	frappage nectarina	3	Thrips fuscipennis	F
Lleida	2022	CA	IPM	2	Clamor	1	2022-06-23	frappage nectarina	4	Thrips fuscipennis	F
Lleida	2022	CA	IPM	2	Clamor	1	2022-06-23	frappage nectarina	5	Thrips fuscipennis	F
Lleida	2022	CA	IPM	2	Clamor	1	2022-06-23	frappage nectarina	6	Thrips fuscipennis	F
Lleida	2022	CA	IPM	2	Clamor	1	2022-06-23	frappage nectarina	7	Thrips fuscipennis	F
Lleida	2022	CA	IPM	2	Clamor	1	2022-06-23	frappage nectarina	8	Thrips fuscipennis	F
Lleida	2022	CA	IPM	2	Clamor	1	2022-06-23	frappage nectarina	9	Thrips fuscipennis	F
Lleida	2022	CA	IPM	2	Clamor	1	2022-06-23	frappage nectarina	10	Thrips fuscipennis	F
Lleida	2022	CA	IPM	3	Clamor	1	2022-06-23	frappage nectarina	1	Thrips fuscipennis	F
Lleida	2022	CA	IPM	3	Clamor	1	2022-06-23	frappage nectarina	2	Thrips fuscipennis	F
Lleida	2022	CA	IPM	3	Clamor	1	2022-06-23	frappage nectarina	3	Thrips fuscipennis	F
Lleida	2022	CA	IPM	3	Clamor	1	2022-06-23	frappage nectarina	4	Thrips fuscipennis	F
Lleida	2022	CA	IPM	3	Clamor	1	2022-06-23	frappage nectarina	5	Thrips fuscipennis	F
Lleida	2022	CA	IPM	3	Clamor	1	2022-06-23	frappage nectarina	6	Thrips fuscipennis	F
Lleida	2022	CA	IPM	3	Clamor	1	2022-06-23	frappage nectarina	7	Thrips fuscipennis	F
Lleida	2022	CA	IPM	3	Clamor	1	2022-06-23	frappage nectarina	8	Thrips fuscipennis	F
Lleida	2022	CA	IPM	3	Clamor	1	2022-06-23	frappage nectarina	9	Thrips fuscipennis	F
Lleida	2022	CA	IPM	3	Clamor	1	2022-06-23	frappage nectarina	10	Thrips fuscipennis	F
Lleida	2022	CA	IPM	3	Clamor	4	2022-06-23	frappage nectarina	1	Thrips fuscipennis	F
Lleida	2022	CA	IPM	3	Clamor	4	2022-06-23	frappage nectarina	2	Thrips fuscipennis	F
Lleida	2022	CA	IPM	3	Clamor	4	2022-06-23	frappage nectarina	3	Thrips fuscipennis	F
Lleida	2022	CA	IPM	3	Clamor	4	2022-06-23	frappage nectarina	4	Thrips fuscipennis	F
Lleida	2022	CA	IPM	3	Clamor	4	2022-06-23	frappage nectarina	5	Thrips fuscipennis	F
Lleida	2022	CA	IPM	3	Clamor	4	2022-06-23	frappage nectarina	6	Thrips fuscipennis	F
Lleida	2022	CA	IPM	3	Clamor	4	2022-06-23	frappage nectarina	7	Thrips fuscipennis	F
Lleida	2022	CA	IPM	3	Clamor	4	2022-06-23	frappage nectarina	8	Thrips fuscipennis	F
Lleida	2022	CA	IPM	3	Clamor	4	2022-06-23	frappage nectarina	9	Thrips fuscipennis	F
Lleida	2022	CA	IPM	3	Clamor	4	2022-06-23	frappage nectarina	10	Thrips fuscipennis	F
Lleida	2022	CA	IPM	4	Clamor	4	2022-06-23	frappage nectarina	1	Thrips fuscipennis	F
Lleida	2022	CA	IPM	4	Clamor	4	2022-06-23	frappage nectarina	2	Thrips fuscipennis	F
Lleida	2022	CA	IPM	4	Clamor	4	2022-06-23	frappage nectarina	3	Thrips fuscipennis	F
Lleida	2022	CA	IPM	4	Clamor	4	2022-06-23	frappage nectarina	4	Thrips fuscipennis	F
Lleida	2022	CA	IPM	4	Clamor	4	2022-06-23	frappage nectarina	5	Thrips fuscipennis	F
Lleida	2022	CA	IPM	4	Clamor	4	2022-06-23	frappage nectarina	6	Thrips fuscipennis	F
Lleida	2022	CA	IPM	4	Clamor	4	2022-06-23	frappage nectarina	7	Thrips fuscipennis	F
Lleida	2022	CA	IPM	4	Clamor	4	2022-06-23	frappage nectarina	8	Thrips fuscipennis	F
Lleida	2022	CA	IPM	4	Clamor	4	2022-06-23	frappage nectarina	9	Thrips fuscipennis	F
Lleida	2022	CA	IPM	4	Clamor	4	2022-06-23	frappage nectarina	10	Thrips fuscipennis	F
Lleida	2022	CA	IPM	5	Clamor	4	2022-06-23	frappage nectarina	1	Thrips fuscipennis	F
Lleida	2022	CA	IPM	5	Clamor	4	2022-06-23	frappage nectarina	2	Thrips fuscipennis	F
Lleida	2022	CA	IPM	5	Clamor	4	2022-06-23	frappage nectarina	3	Thrips fuscipennis	F
Lleida	2022	CA	IPM	5	Clamor	4	2022-06-23	frappage nectarina	4	Thrips fuscipennis	F
Lleida	2022	CA	IPM	5	Clamor	4	2022-06-23	frappage nectarina	5	Thrips fuscipennis	F
Lleida	2022	CA	IPM	5	Clamor	4	2022-06-23	frappage nectarina	6	Thrips fuscipennis	F
Lleida	2022	CA	IPM	5	Clamor	4	2022-06-23	frappage nectarina	7	Thrips fuscipennis	F
Lleida	2022	CA	IPM	5	Clamor	4	2022-06-23	frappage nectarina	8	Thrips fuscipennis	F
Lleida	2022	CA	IPM	5	Clamor	4	2022-06-23	frappage nectarina	9	Thrips fuscipennis	F
Lleida	2022	CA	IPM	5	Clamor	4	2022-06-23	frappage nectarina	10	Thrips fuscipennis	F
Lleida	2022	CA	IPM	6	Clamor	4	2022-06-23	frappage nectarina	1	Thrips fuscipennis	F
Lleida	2022	CA	IPM	6	Clamor	4	2022-06-23	frappage nectarina	2	Thrips fuscipennis	F
Lleida	2022	CA	IPM	6	Clamor	4	2022-06-23	frappage nectarina	3	Thrips fuscipennis	F
Lleida	2022	CA	IPM	6	Clamor	4	2022-06-23	frappage nectarina	4	Thrips fuscipennis	F
Lleida	2022	CA	IPM	6	Clamor	4	2022-06-23	frappage nectarina	5	Thrips fuscipennis	F
Lleida	2022	CA	IPM	6	Clamor	4	2022-06-23	frappage nectarina	6	Thrips fuscipennis	F
Lleida	2022	CA	IPM	6	Clamor	4	2022-06-23	frappage nectarina	7	Thrips fuscipennis	F
Lleida	2022	CA	IPM	6	Clamor	4	2022-06-23	frappage nectarina	8	Thrips fuscipennis	F
Lleida	2022	CA	IPM	6	Clamor	4	2022-06-23	frappage nectarina	9	Thrips fuscipennis	F
Lleida	2022	CA	IPM	6	Clamor	4	2022-06-23	frappage nectarina	10	Thrips fuscipennis	F
Lleida	2022	CA	IPM	7	Clamor	4	2022-06-23	frappage nectarina	1	Thrips fuscipennis	F
Lleida	2022	CA	IPM	7	Clamor	4	2022-06-23	frappage nectarina	2	Thrips fuscipennis	F
Lleida	2022	CA	IPM	7	Clamor	4	2022-06-23	frappage nectarina	3	Thrips fuscipennis	F
Lleida	2022	CA	IPM	7	Clamor	4	2022-06-23	frappage nectarina	4	Thrips fuscipennis	F
Lleida	2022	CA	IPM	7	Clamor	4	2022-06-23	frappage nectarina	5	Thrips fuscipennis	F
Lleida	2022	CA	IPM	7	Clamor	4	2022-06-23	frappage nectarina	6	Thrips fuscipennis	F
Lleida	2022	CA	IPM	7	Clamor	4	2022-06-23	frappage nectarina	7	Thrips fuscipennis	F
Lleida	2022	CA	IPM	7	Clamor	4	2022-06-23	frappage nectarina	8	Thrips fuscipennis	F
Lleida	2022	CA	IPM	7	Clamor	4	2022-06-23	frappage nectarina	9	Thrips fuscipennis	F
Lleida	2022	CA	IPM	7	Clamor	4	2022-06-23	frappage nectarina	10	Thrips fuscipennis	F
Lleida	2022	CA	IPM	9	Clamor	1	2022-06-23	frappage nectarina	1	Thrips fuscipennis	F
Lleida	2022	CA	IPM	9	Clamor	1	2022-06-23	frappage nectarina	2	Thrips fuscipennis	F
Lleida	2022	CA	IPM	9	Clamor	1	2022-06-23	frappage nectarina	3	Thrips fuscipennis	F
Lleida	2022	CA	IPM	9	Clamor	1	2022-06-23	frappage nectarina	4	Thrips fuscipennis	M
Lleida	2022	CA	IPM	9	Clamor	1	2022-06-23	frappage nectarina	5	Thrips fuscipennis	F
Lleida	2022	CA	IPM	9	Clamor	1	2022-06-23	frappage nectarina	6	Frankliniella occidentalis	M
Lleida	2022	CA	IPM	9	Clamor	1	2022-06-23	frappage nectarina	7	Thrips fuscipennis	M
Lleida	2022	CA	IPM	9	Clamor	1	2022-06-23	frappage nectarina	8	Frankliniella occidentalis	M
Lleida	2022	CA	IPM	9	Clamor	1	2022-06-23	frappage nectarina	9	Thrips fuscipennis	F
Lleida	2022	CA	IPM	9	Clamor	1	2022-06-23	frappage nectarina	10	Frankliniella occidentalis	M
Lleida	2022	CA	IPM	10	Clamor	1	2022-06-23	frappage nectarina	1	Thrips fuscipennis	F
Lleida	2022	CA	IPM	10	Clamor	1	2022-06-23	frappage nectarina	2	Thrips fuscipennis	F
Lleida	2022	CA	IPM	10	Clamor	1	2022-06-23	frappage nectarina	3	Thrips fuscipennis	F
Lleida	2022	CA	IPM	10	Clamor	1	2022-06-23	frappage nectarina	4	Thrips fuscipennis	F
Lleida	2022	CA	IPM	10	Clamor	1	2022-06-23	frappage nectarina	5	Thrips fuscipennis	F
Lleida	2022	CA	IPM	10	Clamor	1	2022-06-23	frappage nectarina	6	Thrips fuscipennis	F
Lleida	2022	CA	IPM	10	Clamor	1	2022-06-23	frappage nectarina	7	Thrips fuscipennis	F
Lleida	2022	CA	IPM	10	Clamor	1	2022-06-23	frappage nectarina	8	Thrips fuscipennis	F
Lleida	2022	CA	IPM	10	Clamor	1	2022-06-23	frappage nectarina	9	Thrips fuscipennis	F
Lleida	2022	CA	IPM	10	Clamor	1	2022-06-23	frappage nectarina	10	Thrips fuscipennis	F
Lleida	2022	FST	IPM	1	Clamor	3	2022-04-08	brot nectarina	1	Frankliniella occidentalis	F
Lleida	2022	FST	IPM	1	Clamor	3	2022-04-08	brot nectarina	2	Chirothrips manicatus	F
Lleida	2022	FST	IPM	1	Clamor	3	2022-04-08	brot nectarina	3	Anaphothrips obscurus	F
Lleida	2022	FST	IPM	1	Clamor	3	2022-04-08	brot nectarina	4	Mycterothrips sp.	F
Lleida	2022	FST	IPM	1	Clamor	2	2022-04-08	brot nectarina	1	Mycterothrips albidicornis	F
Lleida	2022	FST	IPM	1	Clamor	2	2022-04-08	brot nectarina	2	Frankliniella occidentalis	F
Lleida	2022	BB	IPM	1	Clamor	4	2022-02-08	brot nectarina	1	Thrips tabaci	F
Lleida	2022	CA	IPM	1	Clamor	4	2022-06-23	frappage nectarina	1	Thrips fuscipennis	F
Lleida	2022	CA	IPM	1	Clamor	4	2022-06-23	frappage nectarina	2	Thrips fuscipennis	F
Lleida	2022	CA	IPM	1	Clamor	4	2022-06-23	frappage nectarina	3	Thrips fuscipennis	F
Lleida	2022	CA	IPM	1	Clamor	4	2022-06-23	frappage nectarina	4	Thrips fuscipennis	F
Lleida	2022	CA	IPM	1	Clamor	4	2022-06-23	frappage nectarina	5	Thrips fuscipennis	F
Lleida	2022	CA	IPM	1	Clamor	4	2022-06-23	frappage nectarina	6	Thrips fuscipennis	F
Lleida	2022	CA	IPM	1	Clamor	4	2022-06-23	frappage nectarina	7	Thrips fuscipennis	F
Lleida	2022	CA	IPM	1	Clamor	4	2022-06-23	frappage nectarina	8	Thrips fuscipennis	F
Lleida	2022	CA	IPM	1	Clamor	4	2022-06-23	frappage nectarina	9	Thrips fuscipennis	F
Lleida	2022	CA	IPM	1	Clamor	4	2022-06-23	frappage nectarina	10	Thrips fuscipennis	F
Lleida	2022	CA	IPM	2	Clamor	4	2022-06-23	frappage nectarina	1	Thrips fuscipennis	F
Lleida	2022	CA	IPM	2	Clamor	4	2022-06-23	frappage nectarina	2	Thrips fuscipennis	F
Lleida	2022	CA	IPM	2	Clamor	4	2022-06-23	frappage nectarina	3	Thrips fuscipennis	F
Lleida	2022	CA	IPM	2	Clamor	4	2022-06-23	frappage nectarina	4	Thrips fuscipennis	F
Lleida	2022	CA	IPM	2	Clamor	4	2022-06-23	frappage nectarina	5	Thrips fuscipennis	F
[truncated: 326 more rows]

## Sheet: Girona_species
Area	Year	Sampling	Management	Orchard	Block	Data	Sample	Individual	Species	Sex
Girona	2021	FF21	IPM	montiro	3	2021-03-09	branca nectarina	1	Thrips sp.
Girona	2021	FF21	IPM	montiro	2	2021-03-09	branca nectarina	1	Melanthrips fuscus
Girona	2021	CA21	IPM	montiro	3	2021-06-23	branca nectarina	1	Thrips tabaci
Girona	2021	CA21	IPM	montiro	4	2021-06-23	branca nectarina	1	Frankliniella occidentalis
Girona	2021	FF21	IPM	Radresa	4	2021-03-15	branca nectarina	1	Melanthrips fuscus	F
Girona	2021	FF21	IPM	Radresa	2	2021-03-15	branca nectarina	1	Melanthrips fuscus	F
Girona	2021	FST21	OM	salis	1	2021-04-20	branca nectarina	1	Thrips major	F
Girona	2021	FST21	OM	salis	1	2021-04-20	branca nectarina	2	Thrips major	F
Girona	2021	FST21	OM	salis	4	2021-04-20	branca nectarina	1	Thrips minutissimus	F
Girona	2021	FST21	OM	salis	4	2021-04-20	branca nectarina	2	Frankliniella occidentalis	F
Girona	2021	FF21	IPM	Puigverd	3	2021-04-09	branca nectarina	1	Thrips angusticeps	F
Girona	2021	FF21	IPM	Puigverd	4	2021-04-09	branca nectarina	1	Melanthrips fuscus	F
Girona	2021	CA21	IPM	foixa	4	2021-07-06	fulles nectarina	1	Phlaeothripidae
Girona	2021	CA21	IPM	foixa	4	2021-07-06	fulles nectarina	2	Tenothrips frici	M
Girona	2021	CA21	IPM	foixa	4	2021-07-06	fulles nectarina	3	Tenothrips frici	M
Girona	2021	CA21	IPM	foixa	2	2021-07-06	branca nectarina	1	Frankliniella occidentalis	F
Girona	2021	CA21	IPM	foixa	2	2021-07-06	branca nectarina	2	Aeolothrips intermedius	F
Girona	2021	CA21	IPM	foixa	2	2021-07-06	branca nectarina	3	Frankliniella occidentalis	F
Girona	2021	CA21	IPM	foixa	2	2021-07-06	branca nectarina	4	Frankliniella occidentalis	F
Girona	2021	CA21	IPM	Radresa	2	2021-07-07	branca nectarina	1	Thrips major	F
Girona	2021	CA21	IPM	Radresa	3	2021-07-07	branca nectarina	1	Thrips major	F
Girona	2021	CA21	IPM	Puigverd	1	2021-07-01	branca nectarina	1	Tenothrips frici
Girona	2021	CA21	OM	salis	2	2021-06-17	branca nectarina	1	Thrips major	F
Girona	2021	CA21	OM	salis	2	2021-06-17	branca nectarina	2	Thrips fuscipennis	F
Girona	2021	CA21	OM	salis	3	2021-06-17	branca nectarina	1	Aeolothrips intermedius	F
Girona	2021	CA21	OM	salis	3	2021-06-17	branca nectarina	2	Frankliniella occidentalis	F
Girona	2021	CA21	OM	salis	3	2021-06-17	branca nectarina	3	Frankliniella occidentalis	F
Girona	2021	CA21	OM	salis	1	2021-06-17	branca nectarina	1	Thrips tabaci	F
Girona	2021	CA21	OM	salis	4	2021-07-07	branca nectarina	1	Thrips tabaci	F
Girona	2021	CA21	OM	salis	1	2021-07-07	fulles nectarina	1	Frankliniella occidentalis	M
Girona	2021	CA21	OM	salis	1	2021-07-07	fulles nectarina	2	Thrips tabaci	F
Girona	2021	CA21	OM	salis	2	2021-07-07	fulles nectarina	1	Tenothrips frici	F
Girona	2021	CA21	OM	salis	3	2021-07-07	fulles nectarina	1	Thrips tabaci	F
Girona	2021	CA21	OM	salis	4	2021-07-07	fulles nectarina	1	Tenothrips frici	M
Girona	2021	CA21	OM	salis	4	2021-07-07	fulles nectarina	2	Tenothrips frici	M
Girona	2021	CA21	IPM	Puigverd	2	2021-06-30	branca nectarina	1	Frankliniella occidentalis	F
Girona	2021	CA21	IPM	Puigverd	4	2021-06-30	branca nectarina	1	Frankliniella occidentalis	F
Girona	2021	CA21	IPM	Puigverd	3	2021-06-30	branca nectarina	1	Frankliniella occidentalis	F
Girona	2021	CA21	IPM	Puigverd	3	2021-06-30	branca nectarina	2	Frankliniella occidentalis	F
Girona	2021	CA21	IPM	Puigverd	1	2021-06-30	branca nectarina	1	Frankliniella occidentalis	F
Girona	2021	CA21	IPM	Puigverd	1	2021-06-30	branca nectarina	2	Frankliniella occidentalis	M
Girona	2021	CA21	IPM	Puigverd	1	2021-06-30	fulles nectarina	1	Thrips angusticeps	F
Girona	2022	CA22	IPM	Radresa	3	2022-07-01	branca nectarina	1	Thrips major	F
Girona	2022	CA22	IPM	Radresa	2	2022-07-01	branca nectarina	1	Frankliniella occidentalis	F
Girona	2022	FST22	IPM	Radresa	3	2022-03-31	branca nectarina	1	Melanthrips fuscus	M
Girona	2022	FF22	IPM	Puigverd	1	2022-03-08	branca nectarina	1	Thrips angusticeps	F
Girona	2022	FF22	IPM	Puigverd	1	2022-03-08	branca nectarina	1	Frankliniella occidentalis	F
Girona	2022	FF22	OM	salis	3	2022-03-01	branca nectarina	1	Tenothrips frici	M
Girona	2022	FF22	OM	salis	1	2022-03-01	branca nectarina	1	Frankliniella occidentalis	F
Girona	2022	FF22	IPM	Radresa	2	2022-03-01	branca nectarina	1	Frankliniella occidentalis	F
Girona	2022	FF22	IPM	Radresa	2	2022-03-01	branca nectarina	1	Thrips fuscipennis	F
Girona	2022	FF22	IPM	Radresa	2	2022-03-01	branca nectarina	1	Frankliniella occidentalis	F
Girona	2022	CA22	IPM	Radresa	4	2022-07-05	branca nectarina	1	Scolothrips longicornis	F
Girona	2022	FST22	OM	salis	1	2022-03-31	branca nectarina	1	Phlaeothripidae
Girona	2022	FST22	OM	salis	2	2022-03-31	branca nectarina	1	Frankliniella occidentalis	F
Girona	2022	CA22	OM	salis	4	2022-07-05	fulles nectarina	1	Phlaeothripidae
Girona	2022	FST22	IPM	Puigverd	2	2022-04-11	branca nectarina	1	Thrips minutissimus	F
Girona	2022	FST22	IPM	Puigverd	2	2022-04-11	branca nectarina	1	Thrips angusticeps	F
Girona	2022	FST22	IPM	Puigverd	2	2022-04-11	branca nectarina	1	Thrips tabaci	F
Girona	2022	FF22	IPM	subirana	1	2022-03-01	branca nectarina	1	Frankliniella occidentalis	F
Girona	2022	FF22	IPM	subirana	1	2022-03-01	branca nectarina	2	Phlaeothripidae
Girona	2022	FF22	IPM	subirana	1	2022-03-01	branca nectarina	1	Phlaeothripidae
Girona	2022	FF22	IPM	subirana	1	2022-03-01	branca nectarina	1	Thrips major	F
Girona	2022	FF22	IPM	subirana	2	2022-03-01	branca nectarina	1	Thrips tabaci	F
Girona	2022	FF22	IPM	subirana	4	2022-03-01	branca nectarina	1	Thrips tabaci	F
Girona	2022	FF22	IPM	subirana	4	2022-03-01	branca nectarina	1	Thrips angusticeps	M
Girona	2022	FST22	IPM	subirana	1	2022-04-08	branca nectarina	1	Frankliniella occidentalis	F
Girona	2022	CA22	IPM	subirana	4	2022-07-06	fulles nectarina	1	Phlaeothripidae

## Sheet: Damage
Year	Sampling date	Orchard	Management	Sampling station	Tree	Fruit	Total thrips	Adult thrips	Nymphs	Atack level
2021	2021-06-11	Pont	IPM	1	1	1	1	1	0	1
2021	2021-06-11	Pont	IPM	1	1	2	6	6	0	2
2021	2021-06-11	Pont	IPM	1	2	3	3	3	0	0
2021	2021-06-11	Pont	IPM	1	2	4	12	12	0	1
2021	2021-06-11	Pont	IPM	1	3	5	9	9	0	1
2021	2021-06-11	Pont	IPM	1	3	6	5	5	0	1
2021	2021-06-11	Pont	IPM	1	4	7	1	1	0	0
2021	2021-06-11	Pont	IPM	1	4	8	3	3	0	1
2021	2021-06-11	Pont	IPM	1	5	9	5	5	0	1
2021	2021-06-11	Pont	IPM	1	5	10	8	8	0	2
2021	2021-06-11	Pont	IPM	1	6	11	2	2	0	0
2021	2021-06-11	Pont	IPM	1	6	12	14	14	0	1
2021	2021-06-11	Pont	IPM	1	7	13	9	9	0	1
2021	2021-06-11	Pont	IPM	1	7	14	3	3	0	1
2021	2021-06-11	Pont	IPM	1	8	15	2	2	0	0
2021	2021-06-11	Pont	IPM	1	8	16	5	5	0	1
2021	2021-06-11	Pont	IPM	1	9	17	10	10	0	1
2021	2021-06-11	Pont	IPM	1	9	18	2	2	0	0
2021	2021-06-11	Pont	IPM	1	10	19	10	10	0	2
2021	2021-06-11	Pont	IPM	1	10	20	8	8	0	2
2021	2021-06-11	Pont	IPM	2	1	1	3	3	0	3
2021	2021-06-11	Pont	IPM	2	1	2	4	4	0	1
2021	2021-06-11	Pont	IPM	2	2	3	4	4	0	0
2021	2021-06-11	Pont	IPM	2	2	4	13	13	0	1
2021	2021-06-11	Pont	IPM	2	3	5	6	6	0	0
2021	2021-06-11	Pont	IPM	2	3	6	2	2	0	0
2021	2021-06-11	Pont	IPM	2	4	7	2	2	0	0
2021	2021-06-11	Pont	IPM	2	4	8	3	3	0	0
2021	2021-06-11	Pont	IPM	2	5	9	9	9	0	1
2021	2021-06-11	Pont	IPM	2	5	10	5	5	0	1
2021	2021-06-11	Pont	IPM	2	6	11	6	6	0	2
2021	2021-06-11	Pont	IPM	2	6	12	7	7	0	1
2021	2021-06-11	Pont	IPM	2	7	13	1	1	0	0
2021	2021-06-11	Pont	IPM	2	7	14	8	8	0	1
2021	2021-06-11	Pont	IPM	2	8	15	1	1	0	0
2021	2021-06-11	Pont	IPM	2	8	16	0	0	0	1
2021	2021-06-11	Pont	IPM	2	9	17	5	5	0	1
2021	2021-06-11	Pont	IPM	2	9	18	3	3	0	0
2021	2021-06-11	Pont	IPM	2	10	19	6	6	0	1
2021	2021-06-11	Pont	IPM	2	10	20	7	7	0	2
2021	2021-06-11	Pont	IPM	3	1	1	10	10	0	1
2021	2021-06-11	Pont	IPM	3	1	2	6	6	0	2
2021	2021-06-11	Pont	IPM	3	2	3	3	3	0	1
2021	2021-06-11	Pont	IPM	3	2	4	11	11	0	1
2021	2021-06-11	Pont	IPM	3	3	5	6	6	0	2
2021	2021-06-11	Pont	IPM	3	3	6	2	2	0	0
2021	2021-06-11	Pont	IPM	3	4	7	3	3	0	1
2021	2021-06-11	Pont	IPM	3	4	8	7	7	0	1
2021	2021-06-11	Pont	IPM	3	5	9	2	2	0	1
2021	2021-06-11	Pont	IPM	3	5	10	2	2	0	1
2021	2021-06-11	Pont	IPM	3	6	11	1	1	0	0
2021	2021-06-11	Pont	IPM	3	6	12	3	3	0	0
2021	2021-06-11	Pont	IPM	3	7	13	1	1	0	0
2021	2021-06-11	Pont	IPM	3	7	14	3	3	0	1
2021	2021-06-11	Pont	IPM	3	8	15	2	2	0	1
2021	2021-06-11	Pont	IPM	3	8	16	3	3	0	0
2021	2021-06-11	Pont	IPM	3	9	17	7	7	0	1
2021	2021-06-11	Pont	IPM	3	9	18	2	2	0	1
2021	2021-06-11	Pont	IPM	3	10	19	4	4	0	0
2021	2021-06-11	Pont	IPM	3	10	20	3	3	0	0
2021	2021-06-11	Pont	IPM	4	1	1	13	13	0	3
2021	2021-06-11	Pont	IPM	4	1	2	8	8	0	2
2021	2021-06-11	Pont	IPM	4	2	3	1	1	0	0
2021	2021-06-11	Pont	IPM	4	2	4	2	2	0	1
2021	2021-06-11	Pont	IPM	4	3	5	1	1	0	1
2021	2021-06-11	Pont	IPM	4	3	6	3	3	0	0
2021	2021-06-11	Pont	IPM	4	4	7	3	3	0	0
2021	2021-06-11	Pont	IPM	4	4	8	11	11	0	1
2021	2021-06-11	Pont	IPM	4	5	9	5	5	0	2
2021	2021-06-11	Pont	IPM	4	5	10	0	0	0	1
2021	2021-06-11	Pont	IPM	4	6	11	7	7	0	1
2021	2021-06-11	Pont	IPM	4	6	12	8	8	0	1
2021	2021-06-11	Pont	IPM	4	7	13	4	4	0	0
2021	2021-06-11	Pont	IPM	4	7	14	5	5	0	0
2021	2021-06-11	Pont	IPM	4	8	15	3	3	0	1
2021	2021-06-11	Pont	IPM	4	8	16	2	2	0	1
2021	2021-06-11	Pont	IPM	4	9	17	7	7	0	2
2021	2021-06-11	Pont	IPM	4	9	18	5	5	0	1
2021	2021-06-11	Pont	IPM	4	10	19	6	6	0	0
2021	2021-06-11	Pont	IPM	4	10	20	2	2	0	0
2021	2021-06-16	Clamor	IPM	1	1	1	1	1	0	1
2021	2021-06-16	Clamor	IPM	1	1	2	4	3	1	2
2021	2021-06-16	Clamor	IPM	1	2	3	0	0	0	1
2021	2021-06-16	Clamor	IPM	1	2	4	2	1	1	2
2021	2021-06-16	Clamor	IPM	1	3	5	0	0	0	1
2021	2021-06-16	Clamor	IPM	1	3	6	0	0	0	2
2021	2021-06-16	Clamor	IPM	1	4	7	1	0	1	2
2021	2021-06-16	Clamor	IPM	1	4	8	1	1	0	1
2021	2021-06-16	Clamor	IPM	1	5	9	3	2	1	1
2021	2021-06-16	Clamor	IPM	1	5	10	0	0	0	3
2021	2021-06-16	Clamor	IPM	1	6	11	2	0	2	1
2021	2021-06-16	Clamor	IPM	1	6	12	11	0	11	1
2021	2021-06-16	Clamor	IPM	1	7	13	2	0	2	2
2021	2021-06-16	Clamor	IPM	1	7	14	6	2	4	1
2021	2021-06-16	Clamor	IPM	1	8	15	8	0	8	2
2021	2021-06-16	Clamor	IPM	1	8	16	6	0	6	2
2021	2021-06-16	Clamor	IPM	1	9	17	9	2	7	2
2021	2021-06-16	Clamor	IPM	1	9	18	16	2	14	3
2021	2021-06-16	Clamor	IPM	1	10	19	4	0	4	3
2021	2021-06-16	Clamor	IPM	1	10	20	6	2	4	2
2021	2021-06-16	Clamor	IPM	2	1	1	8	2	6	2
2021	2021-06-16	Clamor	IPM	2	1	2	2	2	0	1
2021	2021-06-16	Clamor	IPM	2	2	3	4	1	3	1
2021	2021-06-16	Clamor	IPM	2	2	4	0	0	0	1
2021	2021-06-16	Clamor	IPM	2	3	5	3	1	2	1
2021	2021-06-16	Clamor	IPM	2	3	6	2	0	2	1
2021	2021-06-16	Clamor	IPM	2	4	7	6	3	3	1
2021	2021-06-16	Clamor	IPM	2	4	8	1	1	0	1
2021	2021-06-16	Clamor	IPM	2	5	9	1	0	1	1
2021	2021-06-16	Clamor	IPM	2	5	10	0	0	0	0
2021	2021-06-16	Clamor	IPM	2	6	11	5	3	2	1
2021	2021-06-16	Clamor	IPM	2	6	12	1	0	1	1
2021	2021-06-16	Clamor	IPM	2	7	13	7	2	5	1
2021	2021-06-16	Clamor	IPM	2	7	14	5	4	1	2
2021	2021-06-16	Clamor	IPM	2	8	15	4	2	2	2
2021	2021-06-16	Clamor	IPM	2	8	16	1	0	1	2
2021	2021-06-16	Clamor	IPM	2	9	17	6	1	5	2
2021	2021-06-16	Clamor	IPM	2	9	18	5	0	5	3
2021	2021-06-16	Clamor	IPM	2	10	19	2	1	1	1
2021	2021-06-16	Clamor	IPM	2	10	20	2	1	1	1
2021	2021-06-16	Clamor	IPM	3	1	1	2	1	1	0
2021	2021-06-16	Clamor	IPM	3	1	2	1	0	1	1
2021	2021-06-16	Clamor	IPM	3	2	3	3	1	2	1
2021	2021-06-16	Clamor	IPM	3	2	4	1	0	1	1
2021	2021-06-16	Clamor	IPM	3	3	5	7	3	4	2
2021	2021-06-16	Clamor	IPM	3	3	6	0	0	0	0
2021	2021-06-16	Clamor	IPM	3	4	7	8	3	5	3
2021	2021-06-16	Clamor	IPM	3	4	8	0	0	0	1
2021	2021-06-16	Clamor	IPM	3	5	9	9	9	0	2
2021	2021-06-16	Clamor	IPM	3	5	10	9	4	5	2
2021	2021-06-16	Clamor	IPM	3	6	11	6	2	4	2
2021	2021-06-16	Clamor	IPM	3	6	12	8	4	4	3
2021	2021-06-16	Clamor	IPM	3	7	13	1	1	0	2
2021	2021-06-16	Clamor	IPM	3	7	14	5	0	5	2
2021	2021-06-16	Clamor	IPM	3	8	15	1	0	1	1
2021	2021-06-16	Clamor	IPM	3	8	16	23	7	16	2
2021	2021-06-16	Clamor	IPM	3	9	17	3	1	2	2
2021	2021-06-16	Clamor	IPM	3	9	18	16	2	14	2
2021	2021-06-16	Clamor	IPM	3	10	19	0	0	0	0
2021	2021-06-16	Clamor	IPM	3	10	20	3	3	0	1
2021	2021-06-16	Clamor	IPM	4	1	1	4	0	4	3
2021	2021-06-16	Clamor	IPM	4	1	2	1	1	0	3
2021	2021-06-16	Clamor	IPM	4	2	3	3	2	1	2
2021	2021-06-16	Clamor	IPM	4	2	4	2	2	0	3
2021	2021-06-16	Clamor	IPM	4	3	5	1	0	1	1
2021	2021-06-16	Clamor	IPM	4	3	6	5	3	2	3
2021	2021-06-16	Clamor	IPM	4	4	7	4	3	1	1
2021	2021-06-16	Clamor	IPM	4	4	8	18	3	15	1
2021	2021-06-16	Clamor	IPM	4	5	9	7	4	3	3
2021	2021-06-16	Clamor	IPM	4	5	10	0	0	0	0
2021	2021-06-16	Clamor	IPM	4	6	11	10	4	6	2
2021	2021-06-16	Clamor	IPM	4	6	12	8	4	4	3
2021	2021-06-16	Clamor	IPM	4	7	13	0	0	0	1
2021	2021-06-16	Clamor	IPM	4	7	14	2	1	1	2
2021	2021-06-16	Clamor	IPM	4	8	15	4	1	3	1
2021	2021-06-16	Clamor	IPM	4	8	16	4	2	2	1
2021	2021-06-16	Clamor	IPM	4	9	17	7	2	5	2
2021	2021-06-16	Clamor	IPM	4	9	18	4	4	0	1
2021	2021-06-16	Clamor	IPM	4	10	19	1	0	1	2
2021	2021-06-16	Clamor	IPM	4	10	20	0	0	0	2
2021	2021-06-22	Substituta	IPM	1	1	1	0	0	0	1
2021	2021-06-22	Substituta	IPM	1	1	2	2	0	2	3
2021	2021-06-22	Substituta	IPM	1	2	3	9	1	8	2
2021	2021-06-22	Substituta	IPM	1	2	4	0	0	0	1
2021	2021-06-22	Substituta	IPM	1	3	5	2	0	2	3
2021	2021-06-22	Substituta	IPM	1	3	6	11	3	8	4
2021	2021-06-22	Substituta	IPM	1	4	7	3	1	2	2
2021	2021-06-22	Substituta	IPM	1	4	8	4	1	3	2
2021	2021-06-22	Substituta	IPM	1	5	9	5	1	4	3
2021	2021-06-22	Substituta	IPM	1	5	10	6	1	5	2
2021	2021-06-22	Substituta	IPM	1	6	11	7	2	5	1
2021	2021-06-22	Substituta	IPM	1	6	12	34	8	26	4
2021	2021-06-22	Substituta	IPM	1	7	13	9	2	7	3
2021	2021-06-22	Substituta	IPM	1	7	14	2	0	2	4
2021	2021-06-22	Substituta	IPM	1	8	15	3	1	2	2
2021	2021-06-22	Substituta	IPM	1	8	16	0	0	0	3
2021	2021-06-22	Substituta	IPM	1	9	17	0	0	0	2
2021	2021-06-22	Substituta	IPM	1	9	18	1	1	0	2
2021	2021-06-22	Substituta	IPM	1	10	19	1	1	0	1
2021	2021-06-22	Substituta	IPM	1	10	20	2	0	2	2
2021	2021-06-22	Substituta	IPM	2	1	1	3	1	2	1
2021	2021-06-22	Substituta	IPM	2	1	2	8	1	7	4
2021	2021-06-22	Substituta	IPM	2	2	3	5	0	5	4
2021	2021-06-22	Substituta	IPM	2	2	4	1	1	0	3
2021	2021-06-22	Substituta	IPM	2	3	5	2	0	2	3
2021	2021-06-22	Substituta	IPM	2	3	6	3	3	0	2
2021	2021-06-22	Substituta	IPM	2	4	7	19	2	17	4
2021	2021-06-22	Substituta	IPM	2	4	8	0	0	0	3
2021	2021-06-22	Substituta	IPM	2	5	9	3	1	2	2
2021	2021-06-22	Substituta	IPM	2	5	10	0	0	0	1
2021	2021-06-22	Substituta	IPM	2	6	11	0	0	0	2
2021	2021-06-22	Substituta	IPM	2	6	12	2	0	2	4
2021	2021-06-22	Substituta	IPM	2	7	13	2	0	2	3
2021	2021-06-22	Substituta	IPM	2	7	14	4	0	4	3
2021	2021-06-22	Substituta	IPM	2	8	15	4	0	4	3
2021	2021-06-22	Substituta	IPM	2	8	16	3	2	1	1
2021	2021-06-22	Substituta	IPM	2	9	17	0	0	0	2
2021	2021-06-22	Substituta	IPM	2	9	18	5	2	3	2
2021	2021-06-22	Substituta	IPM	2	10	19	1	1	0	2
2021	2021-06-22	Substituta	IPM	2	10	20	3	0	3	3
2021	2021-06-22	Substituta	IPM	3	1	1	2	0	2	4
2021	2021-06-22	Substituta	IPM	3	1	2	2	0	2	2
2021	2021-06-22	Substituta	IPM	3	2	3	2	1	1	2
2021	2021-06-22	Substituta	IPM	3	2	4	1	0	1	2
2021	2021-06-22	Substituta	IPM	3	3	5	2	0	2	0
2021	2021-06-22	Substituta	IPM	3	3	6	1	1	0	1
2021	2021-06-22	Substituta	IPM	3	4	7	0	0	0	1
2021	2021-06-22	Substituta	IPM	3	4	8	0	0	0	1
2021	2021-06-22	Substituta	IPM	3	5	9	4	0	4	2
2021	2021-06-22	Substituta	IPM	3	5	10	0	0	0	2
2021	2021-06-22	Substituta	IPM	3	6	11	2	1	1	2
2021	2021-06-22	Substituta	IPM	3	6	12	1	0	1	1
2021	2021-06-22	Substituta	IPM	3	7	13	3	1	2	2
2021	2021-06-22	Substituta	IPM	3	7	14	0	0	0	0
2021	2021-06-22	Substituta	IPM	3	8	15	0	0	0	3
2021	2021-06-22	Substituta	IPM	3	8	16	0	0	0	2
2021	2021-06-22	Substituta	IPM	3	9	17	1	1	0	3
2021	2021-06-22	Substituta	IPM	3	9	18	0	0	0	2
2021	2021-06-22	Substituta	IPM	3	10	19	0	0	0	2
2021	2021-06-22	Substituta	IPM	3	10	20	1	0	1	1
2021	2021-06-22	Substituta	IPM	4	1	1	1	1	0	2
2021	2021-06-22	Substituta	IPM	4	1	2	4	0	4	1
2021	2021-06-22	Substituta	IPM	4	2	3	4	2	2	1
2021	2021-06-22	Substituta	IPM	4	2	4	7	0	7	2
2021	2021-06-22	Substituta	IPM	4	3	5	0	0	0	3
2021	2021-06-22	Substituta	IPM	4	3	6	1	0	1	3
2021	2021-06-22	Substituta	IPM	4	4	7	1	0	1	2
2021	2021-06-22	Substituta	IPM	4	4	8	0	0	0	2
2021	2021-06-22	Substituta	IPM	4	5	9	1	1	0	1
2021	2021-06-22	Substituta	IPM	4	5	10	2	0	2	2
2021	2021-06-22	Substituta	IPM	4	6	11	0	0	0	0
2021	2021-06-22	Substituta	IPM	4	6	12	8	1	7	4
2021	2021-06-22	Substituta	IPM	4	7	13	2	0	2	2
2021	2021-06-22	Substituta	IPM	4	7	14	0	0	0	2
2021	2021-06-22	Substituta	IPM	4	8	15	5	2	3	3
2021	2021-06-22	Substituta	IPM	4	8	16	7	2	5	4
2021	2021-06-22	Substituta	IPM	4	9	17	0	0	0	2
2021	2021-06-22	Substituta	IPM	4	9	18	3	3	0	3
2021	2021-06-22	Substituta	IPM	4	10	19	4	1	3	2
2021	2021-06-22	Substituta	IPM	4	10	20	0	0	0	1
2021	2021-07-08	Mòmies	OM	1	1	1	4	4	0	1
2021	2021-07-08	Mòmies	OM	1	1	2	1	0	1	1
2021	2021-07-08	Mòmies	OM	1	2	3	2	0	2	0
2021	2021-07-08	Mòmies	OM	1	2	4	0	0	0	1
2021	2021-07-08	Mòmies	OM	1	3	5	2	0	2	0
2021	2021-07-08	Mòmies	OM	1	3	6	7	4	3	2
2021	2021-07-08	Mòmies	OM	1	4	7	0	0	0	0
2021	2021-07-08	Mòmies	OM	1	4	8	0	0	0	0
2021	2021-07-08	Mòmies	OM	1	5	9	4	2	2	1
2021	2021-07-08	Mòmies	OM	1	5	10	0	0	0	1
2021	2021-07-08	Mòmies	OM	1	6	11	0	0	0	0
2021	2021-07-08	Mòmies	OM	1	6	12	2	1	1	1
2021	2021-07-08	Mòmies	OM	1	7	13	0	0	0	1
2021	2021-07-08	Mòmies	OM	1	7	14	0	0	0	1
2021	2021-07-08	Mòmies	OM	1	8	15	19	1	18	1
2021	2021-07-08	Mòmies	OM	1	8	16	1	1	0	0
2021	2021-07-08	Mòmies	OM	1	9	17	1	1	0	2
2021	2021-07-08	Mòmies	OM	1	9	18	1	1	0	2
2021	2021-07-08	Mòmies	OM	1	10	19	0	0	0	0
2021	2021-07-08	Mòmies	OM	1	10	20	0	0	0	1
2021	2021-07-08	Mòmies	OM	2	1	1	0	0	0	1
2021	2021-07-08	Mòmies	OM	2	1	2	0	0	0	1
2021	2021-07-08	Mòmies	OM	2	2	3	0	0	0	0
2021	2021-07-08	Mòmies	OM	2	2	4	0	0	0	0
2021	2021-07-08	Mòmies	OM	2	3	5	0	0	0	0
2021	2021-07-08	Mòmies	OM	2	3	6	0	0	0	1
2021	2021-07-08	Mòmies	OM	2	4	7	0	0	0	0
2021	2021-07-08	Mòmies	OM	2	4	8	0	0	0	2
2021	2021-07-08	Mòmies	OM	2	5	9	0	0	0	0
2021	2021-07-08	Mòmies	OM	2	5	10	0	0	0	1
2021	2021-07-08	Mòmies	OM	2	6	11	0	0	0	0
2021	2021-07-08	Mòmies	OM	2	6	12	1	1	0	1
2021	2021-07-08	Mòmies	OM	2	7	13	0	0	0	1
2021	2021-07-08	Mòmies	OM	2	7	14	0	0	0	1
2021	2021-07-08	Mòmies	OM	2	8	15	0	0	0	0
2021	2021-07-08	Mòmies	OM	2	8	16	0	0	0	1
2021	2021-07-08	Mòmies	OM	2	9	17	5	3	2	1
2021	2021-07-08	Mòmies	OM	2	9	18	0	0	0	0
2021	2021-07-08	Mòmies	OM	2	10	19	0	0	0	0
2021	2021-07-08	Mòmies	OM	2	10	20	0	0	0	1
2021	2021-07-08	Mòmies	OM	3	1	1	1	1	0	1
2021	2021-07-08	Mòmies	OM	3	1	2	1	1	0	0
2021	2021-07-08	Mòmies	OM	3	2	3	1	1	0	1
2021	2021-07-08	Mòmies	OM	3	2	4	0	0	0	1
2021	2021-07-08	Mòmies	OM	3	3	5	3	1	2	2
2021	2021-07-08	Mòmies	OM	3	3	6	0	0	0	0
2021	2021-07-08	Mòmies	OM	3	4	7	0	0	0	0
2021	2021-07-08	Mòmies	OM	3	4	8	0	0	0	0
2021	2021-07-08	Mòmies	OM	3	5	9	0	0	0	0
2021	2021-07-08	Mòmies	OM	3	5	10	0	0	0	0
2021	2021-07-08	Mòmies	OM	3	6	11	0	0	0	0
2021	2021-07-08	Mòmies	OM	3	6	12	0	0	0	0
2021	2021-07-08	Mòmies	OM	3	7	13	0	0	0	1
2021	2021-07-08	Mòmies	OM	3	7	14	0	0	0	1
2021	2021-07-08	Mòmies	OM	3	8	15	1	1	0	2
2021	2021-07-08	Mòmies	OM	3	8	16	2	1	1	1
2021	2021-07-08	Mòmies	OM	3	9	17	0	0	0	0
2021	2021-07-08	Mòmies	OM	3	9	18	0	0	0	1
2021	2021-07-08	Mòmies	OM	3	10	19	2	2	0	1
2021	2021-07-08	Mòmies	OM	3	10	20	0	0	0	1
2021	2021-07-08	Mòmies	OM	4	1	1	0	0	0	0
2021	2021-07-08	Mòmies	OM	4	1	2	0	0	0	0
2021	2021-07-08	Mòmies	OM	4	2	3	0	0	0	1
2021	2021-07-08	Mòmies	OM	4	2	4	2	1	1	1
2021	2021-07-08	Mòmies	OM	4	3	5	0	0	0	1
2021	2021-07-08	Mòmies	OM	4	3	6	0	0	0	0
2021	2021-07-08	Mòmies	OM	4	4	7	0	0	0	0
2021	2021-07-08	Mòmies	OM	4	4	8	0	0	0	1
2021	2021-07-08	Mòmies	OM	4	5	9	0	0	0	1
2021	2021-07-08	Mòmies	OM	4	5	10	1	0	1	1
2021	2021-07-08	Mòmies	OM	4	6	11	1	1	0	1
2021	2021-07-08	Mòmies	OM	4	6	12	2	0	2	0
2021	2021-07-08	Mòmies	OM	4	7	13	4	4	0	1
2021	2021-07-08	Mòmies	OM	4	7	14	6	0	6	1
2021	2021-07-08	Mòmies	OM	4	8	15	1	1	0	1
2021	2021-07-08	Mòmies	OM	4	8	16	2	2	0	0
2021	2021-07-08	Mòmies	OM	4	9	17	1	1	0	0
2021	2021-07-08	Mòmies	OM	4	9	18	5	1	4	2
2021	2021-07-08	Mòmies	OM	4	10	19	1	1	0	0
2021	2021-07-08	Mòmies	OM	4	10	20	1	1	0	1
2021	2021-07-13	La Plana	OM	1	1	1	1	0	1	1
2021	2021-07-13	La Plana	OM	1	1	2	0	0	0	0
2021	2021-07-13	La Plana	OM	1	2	3	1	1	0	0
2021	2021-07-13	La Plana	OM	1	2	4	0	0	0	1
2021	2021-07-13	La Plana	OM	1	3	5	0	0	0	1
2021	2021-07-13	La Plana	OM	1	3	6	0	0	0	1
2021	2021-07-13	La Plana	OM	1	4	7	0	0	0	0
2021	2021-07-13	La Plana	OM	1	4	8	3	3	0	1
2021	2021-07-13	La Plana	OM	1	5	9	1	1	0	1
2021	2021-07-13	La Plana	OM	1	5	10	1	0	1	0
2021	2021-07-13	La Plana	OM	1	6	11	0	0	0	0
2021	2021-07-13	La Plana	OM	1	6	12	0	0	0	0
2021	2021-07-13	La Plana	OM	1	7	13	0	0	0	0
2021	2021-07-13	La Plana	OM	1	7	14	0	0	0	0
2021	2021-07-13	La Plana	OM	1	8	15	0	0	0	0
2021	2021-07-13	La Plana	OM	1	8	16	0	0	0	0
2021	2021-07-13	La Plana	OM	1	9	17	0	0	0	0
2021	2021-07-13	La Plana	OM	1	9	18	1	1	0	0
2021	2021-07-13	La Plana	OM	1	10	19	0	0	0	1
2021	2021-07-13	La Plana	OM	1	10	20	0	0	0	0
2021	2021-07-13	La Plana	OM	2	1	1	0	0	0	0
2021	2021-07-13	La Plana	OM	2	1	2	1	1	0	0
2021	2021-07-13	La Plana	OM	2	2	3	0	0	0	0
2021	2021-07-13	La Plana	OM	2	2	4	1	1	0	0
2021	2021-07-13	La Plana	OM	2	3	5	0	0	0	1
2021	2021-07-13	La Plana	OM	2	3	6	0	0	0	2
2021	2021-07-13	La Plana	OM	2	4	7	0	0	0	0
2021	2021-07-13	La Plana	OM	2	4	8	0	0	0	0
2021	2021-07-13	La Plana	OM	2	5	9	0	0	0	1
2021	2021-07-13	La Plana	OM	2	5	10	0	0	0	0
2021	2021-07-13	La Plana	OM	2	6	11	0	0	0	1
2021	2021-07-13	La Plana	OM	2	6	12	1	1	0	1
2021	2021-07-13	La Plana	OM	2	7	13	0	0	0	0
2021	2021-07-13	La Plana	OM	2	7	14	2	2	0	0
2021	2021-07-13	La Plana	OM	2	8	15	1	0	1	1
2021	2021-07-13	La Plana	OM	2	8	16	0	0	0	0
2021	2021-07-13	La Plana	OM	2	9	17	0	0	0	0
2021	2021-07-13	La Plana	OM	2	9	18	0	0	0	0
2021	2021-07-13	La Plana	OM	2	10	19	0	0	0	0
2021	2021-07-13	La Plana	OM	2	10	20	0	0	0	0
2021	2021-07-13	La Plana	OM	3	1	1	0	0	0	0
2021	2021-07-13	La Plana	OM	3	1	2	0	0	0	0
2021	2021-07-13	La Plana	OM	3	2	3	2	2	0	0
2021	2021-07-13	La Plana	OM	3	2	4	1	1	0	0
2021	2021-07-13	La Plana	OM	3	3	5	2	2	0	1
2021	2021-07-13	La Plana	OM	3	3	6	0	0	0	1
2021	2021-07-13	La Plana	OM	3	4	7	3	3	0	1
2021	2021-07-13	La Plana	OM	3	4	8	0	0	0	0
2021	2021-07-13	La Plana	OM	3	5	9	2	2	0	0
2021	2021-07-13	La Plana	OM	3	5	10	2	2	0	0
2021	2021-07-13	La Plana	OM	3	6	11	0	0	0	0
2021	2021-07-13	La Plana	OM	3	6	12	1	1	0	1
2021	2021-07-13	La Plana	OM	3	7	13	2	2	0	1
2021	2021-07-13	La Plana	OM	3	7	14	4	4	0	1
2021	2021-07-13	La Plana	OM	3	8	15	2	2	0	0
2021	2021-07-13	La Plana	OM	3	8	16	0	0	0	0
2021	2021-07-13	La Plana	OM	3	9	17	3	3	0	0
2021	2021-07-13	La Plana	OM	3	9	18	2	2	0	1
2021	2021-07-13	La Plana	OM	3	10	19	2	2	0	0
2021	2021-07-13	La Plana	OM	3	10	20	0	0	0	0
2021	2021-07-13	La Plana	OM	4	1	1	0	0	0	0
2021	2021-07-13	La Plana	OM	4	1	2	0	0	0	0
2021	2021-07-13	La Plana	OM	4	2	3	0	0	0	0
2021	2021-07-13	La Plana	OM	4	2	4	0	0	0	0
2021	2021-07-13	La Plana	OM	4	3	5	0	0	0	0
2021	2021-07-13	La Plana	OM	4	3	6	0	0	0	0
2021	2021-07-13	La Plana	OM	4	4	7	2	2	0	0
2021	2021-07-13	La Plana	OM	4	4	8	0	0	0	0
2021	2021-07-13	La Plana	OM	4	5	9	0	0	0	0
2021	2021-07-13	La Plana	OM	4	5	10	0	0	0	0
2021	2021-07-13	La Plana	OM	4	6	11	3	3	0	2
2021	2021-07-13	La Plana	OM	4	6	12	0	0	0	0
2021	2021-07-13	La Plana	OM	4	7	13	0	0	0	0
2021	2021-07-13	La Plana	OM	4	7	14	0	0	0	0
2021	2021-07-13	La Plana	OM	4	8	15	0	0	0	0
2021	2021-07-13	La Plana	OM	4	8	16	1	1	0	0
2021	2021-07-13	La Plana	OM	4	9	17	0	0	0	0
2021	2021-07-13	La Plana	OM	4	9	18	0	0	0	1
2021	2021-07-13	La Plana	OM	4	10	19	0	0	0	0
2021	2021-07-13	La Plana	OM	4	10	20	2	2	0	0
2021	2021-07-27	Paulònia	OM	1	1	1	0	0	0	0
2021	2021-07-27	Paulònia	OM	1	1	2	1	1	0	0
2021	2021-07-27	Paulònia	OM	1	2	3	0	0	0	0
2021	2021-07-27	Paulònia	OM	1	2	4	0	0	0	0
2021	2021-07-27	Paulònia	OM	1	3	5	0	0	0	0
2021	2021-07-27	Paulònia	OM	1	3	6	0	0	0	0
2021	2021-07-27	Paulònia	OM	1	4	7	0	0	0	0
2021	2021-07-27	Paulònia	OM	1	4	8	0	0	0	0
2021	2021-07-27	Paulònia	OM	1	5	9	1	1	0	0
2021	2021-07-27	Paulònia	OM	1	5	10	0	0	0	0
2021	2021-07-27	Paulònia	OM	1	6	11	0	0	0	0
2021	2021-07-27	Paulònia	OM	1	6	12	0	0	0	0
2021	2021-07-27	Paulònia	OM	1	7	13	0	0	0	0
2021	2021-07-27	Paulònia	OM	1	7	14	0	0	0	0
2021	2021-07-27	Paulònia	OM	1	8	15	2	2	0	1
2021	2021-07-27	Paulònia	OM	1	8	16	0	0	0	0
2021	2021-07-27	Paulònia	OM	1	9	17	0	0	0	0
2021	2021-07-27	Paulònia	OM	1	9	18	0	0	0	0
2021	2021-07-27	Paulònia	OM	1	10	19	0	0	0	0
2021	2021-07-27	Paulònia	OM	1	10	20	0	0	0	0
2021	2021-07-27	Paulònia	OM	2	1	1	0	0	0	0
2021	2021-07-27	Paulònia	OM	2	1	2	0	0	0	0
2021	2021-07-27	Paulònia	OM	2	2	3	1	1	0	0
2021	2021-07-27	Paulònia	OM	2	2	4	0	0	0	0
2021	2021-07-27	Paulònia	OM	2	3	5	0	0	0	0
2021	2021-07-27	Paulònia	OM	2	3	6	0	0	0	0
2021	2021-07-27	Paulònia	OM	2	4	7	0	0	0	0
2021	2021-07-27	Paulònia	OM	2	4	8	0	0	0	0
2021	2021-07-27	Paulònia	OM	2	5	9	0	0	0	0
2021	2021-07-27	Paulònia	OM	2	5	10	0	0	0	0
2021	2021-07-27	Paulònia	OM	2	6	11	0	0	0	0
2021	2021-07-27	Paulònia	OM	2	6	12	0	0	0	0
2021	2021-07-27	Paulònia	OM	2	7	13	0	0	0	0
2021	2021-07-27	Paulònia	OM	2	7	14	0	0	0	0
2021	2021-07-27	Paulònia	OM	2	8	15	0	0	0	0
2021	2021-07-27	Paulònia	OM	2	8	16	0	0	0	0
2021	2021-07-27	Paulònia	OM	2	9	17	0	0	0	0
2021	2021-07-27	Paulònia	OM	2	9	18	0	0	0	0
2021	2021-07-27	Paulònia	OM	2	10	19	0	0	0	0
2021	2021-07-27	Paulònia	OM	2	10	20	0	0	0	0
2021	2021-07-27	Paulònia	OM	3	1	1	0	0	0	0
2021	2021-07-27	Paulònia	OM	3	1	2	0	0	0	0
2021	2021-07-27	Paulònia	OM	3	2	3	0	0	0	0
2021	2021-07-27	Paulònia	OM	3	2	4	0	0	0	0
2021	2021-07-27	Paulònia	OM	3	3	5	0	0	0	0
2021	2021-07-27	Paulònia	OM	3	3	6	0	0	0	0
2021	2021-07-27	Paulònia	OM	3	4	7	1	1	0	0
2021	2021-07-27	Paulònia	OM	3	4	8	0	0	0	0
2021	2021-07-27	Paulònia	OM	3	5	9	0	0	0	1
2021	2021-07-27	Paulònia	OM	3	5	10	0	0	0	0
2021	2021-07-27	Paulònia	OM	3	6	11	0	0	0	0
2021	2021-07-27	Paulònia	OM	3	6	12	0	0	0	0
2021	2021-07-27	Paulònia	OM	3	7	13	0	0	0	1
2021	2021-07-27	Paulònia	OM	3	7	14	0	0	0	0
2021	2021-07-27	Paulònia	OM	3	8	15	0	0	0	0
2021	2021-07-27	Paulònia	OM	3	8	16	3	3	0	1
2021	2021-07-27	Paulònia	OM	3	9	17	0	0	0	0
2021	2021-07-27	Paulònia	OM	3	9	18	0	0	0	0
2021	2021-07-27	Paulònia	OM	3	10	19	0	0	0	0
2021	2021-07-27	Paulònia	OM	3	10	20	0	0	0	0
2021	2021-07-27	Paulònia	OM	4	1	1	0	0	0	0
2021	2021-07-27	Paulònia	OM	4	1	2	0	0	0	0
2021	2021-07-27	Paulònia	OM	4	2	3	0	0	0	0
2021	2021-07-27	Paulònia	OM	4	2	4	0	0	0	0
2021	2021-07-27	Paulònia	OM	4	3	5	1	1	0	0
2021	2021-07-27	Paulònia	OM	4	3	6	1	1	0	0
2021	2021-07-27	Paulònia	OM	4	4	7	0	0	0	0
2021	2021-07-27	Paulònia	OM	4	4	8	0	0	0	0
2021	2021-07-27	Paulònia	OM	4	5	9	1	1	0	0
2021	2021-07-27	Paulònia	OM	4	5	10	0	0	0	0
2021	2021-07-27	Paulònia	OM	4	6	11	0	0	0	0
2021	2021-07-27	Paulònia	OM	4	6	12	1	1	0	0
2021	2021-07-27	Paulònia	OM	4	7	13	0	0	0	0
2021	2021-07-27	Paulònia	OM	4	7	14	0	0	0	0
2021	2021-07-27	Paulònia	OM	4	8	15	0	0	0	0
2021	2021-07-27	Paulònia	OM	4	8	16	0	0	0	0
2021	2021-07-27	Paulònia	OM	4	9	17	0	0	0	0
2021	2021-07-27	Paulònia	OM	4	9	18	0	0	0	0
2021	2021-07-27	Paulònia	OM	4	10	19	0	0	0	0
2021	2021-07-27	Paulònia	OM	4	10	20	0	0	0	0
2022	2022-06-09	Substituta	IPM	1	1	1	1	1	0	1
2022	2022-06-09	Substituta	IPM	1	1	2	1	1	0	1
2022	2022-06-09	Substituta	IPM	1	2	3	1	1	0	0
2022	2022-06-09	Substituta	IPM	1	2	4	0	0	0	1
2022	2022-06-09	Substituta	IPM	1	3	5	1	0	1	1
2022	2022-06-09	Substituta	IPM	1	3	6	0	0	0	0
2022	2022-06-09	Substituta	IPM	1	4	7	2	1	1	1
2022	2022-06-09	Substituta	IPM	1	4	8	1	1	0	1
2022	2022-06-09	Substituta	IPM	1	5	9	0	0	0	0
2022	2022-06-09	Substituta	IPM	1	5	10	3	2	1	1
2022	2022-06-09	Substituta	IPM	1	6	11	0	0	0	0
2022	2022-06-09	Substituta	IPM	1	6	12	0	0	0	1
2022	2022-06-09	Substituta	IPM	1	7	13	2	1	1	1
2022	2022-06-09	Substituta	IPM	1	7	14	2	1	1	0
2022	2022-06-09	Substituta	IPM	1	8	15	1	1	0	2
2022	2022-06-09	Substituta	IPM	1	8	16	10	4	6	2
2022	2022-06-09	Substituta	IPM	1	9	17	1	0	1	2
2022	2022-06-09	Substituta	IPM	1	9	18	3	1	2	2
2022	2022-06-09	Substituta	IPM	1	10	19	12	4	8	2
2022	2022-06-09	Substituta	IPM	1	10	20	8	5	3	3
2022	2022-06-09	Substituta	IPM	2	1	1	7	3	4	1
2022	2022-06-09	Substituta	IPM	2	1	2	1	1	0	0
2022	2022-06-09	Substituta	IPM	2	2	3	9	9	0	2
2022	2022-06-09	Substituta	IPM	2	2	4	6	3	3	2
2022	2022-06-09	Substituta	IPM	2	3	5	3	3	0	3
2022	2022-06-09	Substituta	IPM	2	3	6	12	7	5	3
2022	2022-06-09	Substituta	IPM	2	4	7	3	3	0	2
2022	2022-06-09	Substituta	IPM	2	4	8	9	5	4	3
2022	2022-06-09	Substituta	IPM	2	5	9	34	2	32	3
2022	2022-06-09	Substituta	IPM	2	5	10	10	7	3	1
2022	2022-06-09	Substituta	IPM	2	6	11	0	0	0	0
2022	2022-06-09	Substituta	IPM	2	6	12	0	0	0	3
2022	2022-06-09	Substituta	IPM	2	7	13	1	1	0	1
2022	2022-06-09	Substituta	IPM	2	7	14	1	1	0	0
2022	2022-06-09	Substituta	IPM	2	8	15	4	4	0	0
2022	2022-06-09	Substituta	IPM	2	8	16	4	4	0	3
2022	2022-06-09	Substituta	IPM	2	9	17	0	0	0	1
2022	2022-06-09	Substituta	IPM	2	9	18	1	0	1	0
2022	2022-06-09	Substituta	IPM	2	10	19	0	0	0	0
2022	2022-06-09	Substituta	IPM	2	10	20	2	2	0	1
2022	2022-06-09	Substituta	IPM	3	1	1	4	2	2	1
2022	2022-06-09	Substituta	IPM	3	1	2	2	1	1	2
2022	2022-06-09	Substituta	IPM	3	2	3	2	2	0	1
2022	2022-06-09	Substituta	IPM	3	2	4	5	2	3	1
2022	2022-06-09	Substituta	IPM	3	3	5	5	3	2	1
2022	2022-06-09	Substituta	IPM	3	3	6	2	2	0	1
2022	2022-06-09	Substituta	IPM	3	4	7	0	0	0	0
2022	2022-06-09	Substituta	IPM	3	4	8	0	0	0	0
2022	2022-06-09	Substituta	IPM	3	5	9	3	2	1	2
2022	2022-06-09	Substituta	IPM	3	5	10	2	2	0	1
2022	2022-06-09	Substituta	IPM	3	6	11	4	2	2	2
2022	2022-06-09	Substituta	IPM	3	6	12	2	2	0	1
2022	2022-06-09	Substituta	IPM	3	7	13	3	3	0	2
2022	2022-06-09	Substituta	IPM	3	7	14	2	2	0	1
2022	2022-06-09	Substituta	IPM	3	8	15	13	9	4	2
2022	2022-06-09	Substituta	IPM	3	8	16	6	6	0	1
2022	2022-06-09	Substituta	IPM	3	9	17	1	1	0	0
2022	2022-06-09	Substituta	IPM	3	9	18	2	2	0	1
2022	2022-06-09	Substituta	IPM	3	10	19	11	9	2	1
2022	2022-06-09	Substituta	IPM	3	10	20	4	4	0	2
2022	2022-06-09	Substituta	IPM	4	1	1	0	0	0	0
2022	2022-06-09	Substituta	IPM	4	1	2	0	0	0	1
2022	2022-06-09	Substituta	IPM	4	2	3	1	0	1	0
2022	2022-06-09	Substituta	IPM	4	2	4	1	0	1	1
2022	2022-06-09	Substituta	IPM	4	3	5	0	0	0	0
2022	2022-06-09	Substituta	IPM	4	3	6	0	0	0	0
2022	2022-06-09	Substituta	IPM	4	4	7	0	0	0	0
2022	2022-06-09	Substituta	IPM	4	4	8	1	1	0	0
2022	2022-06-09	Substituta	IPM	4	5	9	0	0	0	1
2022	2022-06-09	Substituta	IPM	4	5	10	0	0	0	1
2022	2022-06-09	Substituta	IPM	4	6	11	8	5	3	1
2022	2022-06-09	Substituta	IPM	4	6	12	6	4	2	2
2022	2022-06-09	Substituta	IPM	4	7	13	12	10	2	2
2022	2022-06-09	Substituta	IPM	4	7	14	6	5	1	1
2022	2022-06-09	Substituta	IPM	4	8	15	3	3	0	1
2022	2022-06-09	Substituta	IPM	4	8	16	0	0	0	0
2022	2022-06-09	Substituta	IPM	4	9	17	0	0	0	0
2022	2022-06-09	Substituta	IPM	4	9	18	0	0	0	0
2022	2022-06-09	Substituta	IPM	4	10	19	0	0	0	0
2022	2022-06-09	Substituta	IPM	4	10	20	1	1	0	1
2022	2022-06-16	Pont	IPM	1	1	1	0	0	0	0
2022	2022-06-16	Pont	IPM	1	1	2	3	0	3	2
2022	2022-06-16	Pont	IPM	1	2	3	2	0	2	1
2022	2022-06-16	Pont	IPM	1	2	4	2	0	2	2
2022	2022-06-16	Pont	IPM	1	3	5	0	0	0	0
2022	2022-06-16	Pont	IPM	1	3	6	0	0	0	0
2022	2022-06-16	Pont	IPM	1	4	7	0	0	0	0
2022	2022-06-16	Pont	IPM	1	4	8	1	0	1	1
2022	2022-06-16	Pont	IPM	1	5	9	1	0	1	1
2022	2022-06-16	Pont	IPM	1	5	10	5	0	5	1
2022	2022-06-16	Pont	IPM	1	6	11	5	0	5	2
2022	2022-06-16	Pont	IPM	1	6	12	4	2	2	2
2022	2022-06-16	Pont	IPM	1	7	13	1	0	1	1
2022	2022-06-16	Pont	IPM	1	7	14	3	0	3	1
2022	2022-06-16	Pont	IPM	1	8	15	10	0	10	2
2022	2022-06-16	Pont	IPM	1	8	16	10	0	10	3
2022	2022-06-16	Pont	IPM	1	9	17	1	0	1	1
2022	2022-06-16	Pont	IPM	1	9	18	4	0	4	1
2022	2022-06-16	Pont	IPM	1	10	19	9	2	7	2
2022	2022-06-16	Pont	IPM	1	10	20	3	0	3	1
2022	2022-06-16	Pont	IPM	2	1	1	2	1	1	1
2022	2022-06-16	Pont	IPM	2	1	2	3	0	3	2
2022	2022-06-16	Pont	IPM	2	2	3	1	0	1	1
2022	2022-06-16	Pont	IPM	2	2	4	1	0	1	1
2022	2022-06-16	Pont	IPM	2	3	5	0	0	0	0
2022	2022-06-16	Pont	IPM	2	3	6	1	0	1	1
2022	2022-06-16	Pont	IPM	2	4	7	3	2	1	1
2022	2022-06-16	Pont	IPM	2	4	8	0	0	0	1
2022	2022-06-16	Pont	IPM	2	5	9	4	0	4	3
2022	2022-06-16	Pont	IPM	2	5	10	0	0	0	0
2022	2022-06-16	Pont	IPM	2	6	11	5	0	5	2
2022	2022-06-16	Pont	IPM	2	6	12	0	0	0	2
2022	2022-06-16	Pont	IPM	2	7	13	1	0	1	1
2022	2022-06-16	Pont	IPM	2	7	14	1	0	1	1
2022	2022-06-16	Pont	IPM	2	8	15	9	1	8	3
2022	2022-06-16	Pont	IPM	2	8	16	6	0	6	1
2022	2022-06-16	Pont	IPM	2	9	17	0	0	0	0
2022	2022-06-16	Pont	IPM	2	9	18	6	1	5	1
2022	2022-06-16	Pont	IPM	2	10	19	0	0	0	3
2022	2022-06-16	Pont	IPM	2	10	20	2	1	1	3
2022	2022-06-16	Pont	IPM	3	1	1	0	0	0	1
2022	2022-06-16	Pont	IPM	3	1	2	2	0	2	1
2022	2022-06-16	Pont	IPM	3	2	3	1	0	1	1
2022	2022-06-16	Pont	IPM	3	2	4	0	0	0	2
2022	2022-06-16	Pont	IPM	3	3	5	0	0	0	1
2022	2022-06-16	Pont	IPM	3	3	6	2	0	2	2
2022	2022-06-16	Pont	IPM	3	4	7	12	2	10	4
2022	2022-06-16	Pont	IPM	3	4	8	0	0	0	1
2022	2022-06-16	Pont	IPM	3	5	9	7	0	7	4
2022	2022-06-16	Pont	IPM	3	5	10	14	1	13	3
2022	2022-06-16	Pont	IPM	3	6	11	2	0	2	1
2022	2022-06-16	Pont	IPM	3	6	12	2	0	2	1
2022	2022-06-16	Pont	IPM	3	7	13	7	2	5	3
2022	2022-06-16	Pont	IPM	3	7	14	0	0	0	1
2022	2022-06-16	Pont	IPM	3	8	15	0	0	0	0
2022	2022-06-16	Pont	IPM	3	8	16	7	0	7	2
2022	2022-06-16	Pont	IPM	3	9	17	6	0	6	2
2022	2022-06-16	Pont	IPM	3	9	18	7	1	6	2
2022	2022-06-16	Pont	IPM	3	10	19	11	0	11	2
2022	2022-06-16	Pont	IPM	3	10	20	2	1	1	1
2022	2022-06-16	Pont	IPM	4	1	1	2	1	1	2
2022	2022-06-16	Pont	IPM	4	1	2	1	0	1	1
2022	2022-06-16	Pont	IPM	4	1	3	3	0	3	1
2022	2022-06-16	Pont	IPM	4	2	3	3	2	1	1
2022	2022-06-16	Pont	IPM	4	2	4	2	0	2	2
2022	2022-06-16	Pont	IPM	4	3	5	2	0	2	3
2022	2022-06-16	Pont	IPM	4	3	6	1	0	1	1
2022	2022-06-16	Pont	IPM	4	4	7	0	0	0	1
2022	2022-06-16	Pont	IPM	4	4	8	0	0	0	1
2022	2022-06-16	Pont	IPM	4	5	9	10	0	10	3
2022	2022-06-16	Pont	IPM	4	5	10	7	1	6	2
2022	2022-06-16	Pont	IPM	4	6	11	1	0	1	2
2022	2022-06-16	Pont	IPM	4	6	12	3	0	3	1
2022	2022-06-16	Pont	IPM	4	7	13	1	0	1	1
2022	2022-06-16	Pont	IPM	4	7	14	0	0	0	1
2022	2022-06-16	Pont	IPM	4	8	15	0	0	0	1
2022	2022-06-16	Pont	IPM	4	8	16	0	0	0	1
2022	2022-06-16	Pont	IPM	4	9	17	2	1	1	2
2022	2022-06-16	Pont	IPM	4	9	18	3	0	3	1
2022	2022-06-16	Pont	IPM	4	10	19	0	0	0	0
2022	2022-06-16	Pont	IPM	4	10	20	0	0	0	0
2022	2022-06-23	Clamor	IPM	1	1	1	5	1	4	4
2022	2022-06-23	Clamor	IPM	1	1	2	9	4	5	3
2022	2022-06-23	Clamor	IPM	1	2	3	3	0	3	2
2022	2022-06-23	Clamor	IPM	1	2	4	7	5	2	4
2022	2022-06-23	Clamor	IPM	1	3	5	3	3	0	2
2022	2022-06-23	Clamor	IPM	1	3	6	6	1	5	2
2022	2022-06-23	Clamor	IPM	1	4	7	4	1	3	2
2022	2022-06-23	Clamor	IPM	1	4	8	0	0	0	0
2022	2022-06-23	Clamor	IPM	1	5	9	7	2	5	3
2022	2022-06-23	Clamor	IPM	1	5	10	6	0	6	2
2022	2022-06-23	Clamor	IPM	1	6	11	5	0	5	4
2022	2022-06-23	Clamor	IPM	1	6	12	2	2	0	2
2022	2022-06-23	Clamor	IPM	1	7	13	6	3	3	3
2022	2022-06-23	Clamor	IPM	1	7	14	3	0	3	2
2022	2022-06-23	Clamor	IPM	1	8	15	5	2	3	4
2022	2022-06-23	Clamor	IPM	1	8	16	5	0	5	3
2022	2022-06-23	Clamor	IPM	1	9	17	8	3	5	2
2022	2022-06-23	Clamor	IPM	1	9	18	5	1	4	2
2022	2022-06-23	Clamor	IPM	1	10	19	2	0	2	1
2022	2022-06-23	Clamor	IPM	1	10	20	3	0	3	2
2022	2022-06-23	Clamor	IPM	2	1	1	2	1	1	3
2022	2022-06-23	Clamor	IPM	2	1	2	0	0	0	1
2022	2022-06-23	Clamor	IPM	2	2	3	0	0	0	1
2022	2022-06-23	Clamor	IPM	2	2	4	0	0	0	0
2022	2022-06-23	Clamor	IPM	2	3	5	3	0	3	1
2022	2022-06-23	Clamor	IPM	2	3	6	0	0	0	0
2022	2022-06-23	Clamor	IPM	2	4	7	0	0	0	1
2022	2022-06-23	Clamor	IPM	2	4	8	0	0	0	1
2022	2022-06-23	Clamor	IPM	2	5	9	0	0	0	0
2022	2022-06-23	Clamor	IPM	2	5	10	2	0	2	3
2022	2022-06-23	Clamor	IPM	2	6	11	3	3	0	1
2022	2022-06-23	Clamor	IPM	2	6	12	2	2	0	2
2022	2022-06-23	Clamor	IPM	2	7	13	8	2	6	3
2022	2022-06-23	Clamor	IPM	2	7	14	3	0	3	1
2022	2022-06-23	Clamor	IPM	2	8	15	9	0	9	2
2022	2022-06-23	Clamor	IPM	2	8	16	2	0	2	1
2022	2022-06-23	Clamor	IPM	2	9	17	7	0	7	2
2022	2022-06-23	Clamor	IPM	2	9	18	3	2	1	3
2022	2022-06-23	Clamor	IPM	2	10	19	2	0	2	1
2022	2022-06-23	Clamor	IPM	2	10	20	3	0	3	1
2022	2022-06-23	Clamor	IPM	3	1	1	1	0	1	2
2022	2022-06-23	Clamor	IPM	3	1	2	6	1	5	2
2022	2022-06-23	Clamor	IPM	3	2	3	0	0	0	2
2022	2022-06-23	Clamor	IPM	3	2	4	0	0	0	1
2022	2022-06-23	Clamor	IPM	3	3	5	0	0	0	2
2022	2022-06-23	Clamor	IPM	3	3	6	0	0	0	2
2022	2022-06-23	Clamor	IPM	3	4	7	10	1	9	2
2022	2022-06-23	Clamor	IPM	3	4	8	5	3	2	3
2022	2022-06-23	Clamor	IPM	3	5	9	8	0	8	3
2022	2022-06-23	Clamor	IPM	3	5	10	20	0	20	3
2022	2022-06-23	Clamor	IPM	3	6	11	4	2	2	2
2022	2022-06-23	Clamor	IPM	3	6	12	1	1	0	1
2022	2022-06-23	Clamor	IPM	3	7	13	0	0	0	0
2022	2022-06-23	Clamor	IPM	3	7	14	1	0	1	0
2022	2022-06-23	Clamor	IPM	3	8	15	0	0	0	2
2022	2022-06-23	Clamor	IPM	3	8	16	3	2	1	2
2022	2022-06-23	Clamor	IPM	3	9	17	4	3	1	2
2022	2022-06-23	Clamor	IPM	3	9	18	3	0	3	1
2022	2022-06-23	Clamor	IPM	3	10	19	7	0	7	2
2022	2022-06-23	Clamor	IPM	3	10	20	3	0	3	1
2022	2022-06-23	Clamor	IPM	4	1	1	5	2	3	3
2022	2022-06-23	Clamor	IPM	4	1	2	4	1	3	3
2022	2022-06-23	Clamor	IPM	4	2	3	3	1	2	3
2022	2022-06-23	Clamor	IPM	4	2	4	3	0	3	2
2022	2022-06-23	Clamor	IPM	4	3	5	12	1	11	4
2022	2022-06-23	Clamor	IPM	4	3	6	4	3	1	2
2022	2022-06-23	Clamor	IPM	4	4	7	5	2	3	4
2022	2022-06-23	Clamor	IPM	4	4	8	10	6	4	4
2022	2022-06-23	Clamor	IPM	4	5	9	6	2	4	2
2022	2022-06-23	Clamor	IPM	4	5	10	8	0	8	4
2022	2022-06-23	Clamor	IPM	4	6	11	5	0	5	3
2022	2022-06-23	Clamor	IPM	4	6	12	7	2	5	3
2022	2022-06-23	Clamor	IPM	4	7	13	7	1	6	4
2022	2022-06-23	Clamor	IPM	4	7	14	3	1	2	2
2022	2022-06-23	Clamor	IPM	4	8	15	15	2	13	3
2022	2022-06-23	Clamor	IPM	4	8	16	5	1	4	2
2022	2022-06-23	Clamor	IPM	4	9	17	5	0	5	2
2022	2022-06-23	Clamor	IPM	4	9	18	4	0	4	3
2022	2022-06-23	Clamor	IPM	4	10	19	2	1	1	2
2022	2022-06-23	Clamor	IPM	4	10	20	2	0	2	2
2022	2022-07-08	Mòmies	OM	1	1	1	1	0	1	1
2022	2022-07-08	Mòmies	OM	1	1	2	0	0	0	0
2022	2022-07-08	Mòmies	OM	1	2	3	0	0	0	0
2022	2022-07-08	Mòmies	OM	1	2	4	0	0	0	0
2022	2022-07-08	Mòmies	OM	1	3	5	0	0	0	2
2022	2022-07-08	Mòmies	OM	1	3	6	0	0	0	1
2022	2022-07-08	Mòmies	OM	1	4	7	0	0	0	1
2022	2022-07-08	Mòmies	OM	1	4	8	0	0	0	0
2022	2022-07-08	Mòmies	OM	1	5	9	0	0	0	0
2022	2022-07-08	Mòmies	OM	1	5	10	0	0	0	0
2022	2022-07-08	Mòmies	OM	1	6	11	0	0	0	0
2022	2022-07-08	Mòmies	OM	1	6	12	0	0	0	0
2022	2022-07-08	Mòmies	OM	1	7	13	2	1	1	1
2022	2022-07-08	Mòmies	OM	1	7	14	0	0	0	0
2022	2022-07-08	Mòmies	OM	1	8	15	0	0	0	0
2022	2022-07-08	Mòmies	OM	1	8	16	0	0	0	0
2022	2022-07-08	Mòmies	OM	1	9	17	0	0	0	0
2022	2022-07-08	Mòmies	OM	1	9	18	0	0	0	0
2022	2022-07-08	Mòmies	OM	1	10	19	0	0	0	0
2022	2022-07-08	Mòmies	OM	1	10	20	0	0	0	0
2022	2022-07-08	Mòmies	OM	2	1	1	3	0	3	0
2022	2022-07-08	Mòmies	OM	2	1	2	1	0	1	0
2022	2022-07-08	Mòmies	OM	2	2	3	0	0	0	0
2022	2022-07-08	Mòmies	OM	2	2	4	0	0	0	0
2022	2022-07-08	Mòmies	OM	2	3	5	1	0	1	1
2022	2022-07-08	Mòmies	OM	2	3	6	0	0	0	0
2022	2022-07-08	Mòmies	OM	2	4	7	0	0	0	0
2022	2022-07-08	Mòmies	OM	2	4	8	3	2	1	1
2022	2022-07-08	Mòmies	OM	2	5	9	0	0	0	0
2022	2022-07-08	Mòmies	OM	2	5	10	1	0	1	0
2022	2022-07-08	Mòmies	OM	2	6	11	0	0	0	1
2022	2022-07-08	Mòmies	OM	2	6	12	0	0	0	0
2022	2022-07-08	Mòmies	OM	2	7	13	0	0	0	0
2022	2022-07-08	Mòmies	OM	2	7	14	0	0	0	0
2022	2022-07-08	Mòmies	OM	2	8	15	0	0	0	1
2022	2022-07-08	Mòmies	OM	2	8	16	0	0	0	0
2022	2022-07-08	Mòmies	OM	2	9	17	0	0	0	0
2022	2022-07-08	Mòmies	OM	2	9	18	0	0	0	0
2022	2022-07-08	Mòmies	OM	2	10	19	0	0	0	0
2022	2022-07-08	Mòmies	OM	2	10	20	0	0	0	0
2022	2022-07-08	Mòmies	OM	3	1	1	1	0	1	0
2022	2022-07-08	Mòmies	OM	3	1	2	0	0	0	1
2022	2022-07-08	Mòmies	OM	3	2	3	2	0	2	0
2022	2022-07-08	Mòmies	OM	3	2	4	0	0	0	0
2022	2022-07-08	Mòmies	OM	3	3	5	1	0	1	0
2022	2022-07-08	Mòmies	OM	3	3	6	0	0	0	0
2022	2022-07-08	Mòmies	OM	3	4	7	0	0	0	0
2022	2022-07-08	Mòmies	OM	3	4	8	0	0	0	0
2022	2022-07-08	Mòmies	OM	3	5	9	5	2	3	1
2022	2022-07-08	Mòmies	OM	3	5	10	0	0	0	0
2022	2022-07-08	Mòmies	OM	3	6	11	0	0	0	0
2022	2022-07-08	Mòmies	OM	3	6	12	0	0	0	0
2022	2022-07-08	Mòmies	OM	3	7	13	0	0	0	0
2022	2022-07-08	Mòmies	OM	3	7	14	0	0	0	0
2022	2022-07-08	Mòmies	OM	3	8	15	0	0	0	0
2022	2022-07-08	Mòmies	OM	3	8	16	0	0	0	0
2022	2022-07-08	Mòmies	OM	3	9	17	0	0	0	0
2022	2022-07-08	Mòmies	OM	3	9	18	0	0	0	0
2022	2022-07-08	Mòmies	OM	3	10	19	1	0	1	1
2022	2022-07-08	Mòmies	OM	3	10	20	0	0	0	0
2022	2022-07-08	Mòmies	OM	4	1	1	0	0	0	0
2022	2022-07-08	Mòmies	OM	4	1	2	0	0	0	0
2022	2022-07-08	Mòmies	OM	4	2	3	1	0	1	1
2022	2022-07-08	Mòmies	OM	4	2	4	0	0	0	0
2022	2022-07-08	Mòmies	OM	4	3	5	1	1	0	0
2022	2022-07-08	Mòmies	OM	4	3	6	0	0	0	1
2022	2022-07-08	Mòmies	OM	4	4	7	1	0	1	1
2022	2022-07-08	Mòmies	OM	4	4	8	0	0	0	0
2022	2022-07-08	Mòmies	OM	4	5	9	0	0	0	0
2022	2022-07-08	Mòmies	OM	4	5	10	0	0	0	0
2022	2022-07-08	Mòmies	OM	4	6	11	1	1	0	0
2022	2022-07-08	Mòmies	OM	4	6	12	0	0	0	0
2022	2022-07-08	Mòmies	OM	4	7	13	0	0	0	0
2022	2022-07-08	Mòmies	OM	4	7	14	0	0	0	0
2022	2022-07-08	Mòmies	OM	4	8	15	0	0	0	0
2022	2022-07-08	Mòmies	OM	4	8	16	0	0	0	0
2022	2022-07-08	Mòmies	OM	4	9	17	0	0	0	1
2022	2022-07-08	Mòmies	OM	4	9	18	0	0	0	0
2022	2022-07-08	Mòmies	OM	4	10	19	0	0	0	1
2022	2022-07-08	Mòmies	OM	4	10	20	0	0	0	0
2022	2022-07-13	La Plana	OM	1	1	1	0	0	0	0
2022	2022-07-13	La Plana	OM	1	1	2	0	0	0	0
2022	2022-07-13	La Plana	OM	1	2	3	0	0	0	0
2022	2022-07-13	La Plana	OM	1	2	4	0	0	0	0
2022	2022-07-13	La Plana	OM	1	3	5	0	0	0	0
2022	2022-07-13	La Plana	OM	1	3	6	0	0	0	0
2022	2022-07-13	La Plana	OM	1	4	7	0	0	0	0
2022	2022-07-13	La Plana	OM	1	4	8	1	0	1	0
2022	2022-07-13	La Plana	OM	1	5	9	0	0	0	0
2022	2022-07-13	La Plana	OM	1	5	10	1	0	1	1
2022	2022-07-13	La Plana	OM	1	6	11	0	0	0	0
2022	2022-07-13	La Plana	OM	1	6	12	0	0	0	0
2022	2022-07-13	La Plana	OM	1	7	13	0	0	0	0
2022	2022-07-13	La Plana	OM	1	7	14	0	0	0	0
2022	2022-07-13	La Plana	OM	1	8	15	0	0	0	0
2022	2022-07-13	La Plana	OM	1	8	16	0	0	0	0
2022	2022-07-13	La Plana	OM	1	9	17	1	0	1	0
2022	2022-07-13	La Plana	OM	1	9	18	0	0	0	0
2022	2022-07-13	La Plana	OM	1	10	19	0	0	0	0
2022	2022-07-13	La Plana	OM	1	10	20	0	0	0	0
2022	2022-07-13	La Plana	OM	2	1	1	2	0	2	0
2022	2022-07-13	La Plana	OM	2	1	2	0	0	0	0
2022	2022-07-13	La Plana	OM	2	2	3	0	0	0	0
2022	2022-07-13	La Plana	OM	2	2	4	0	0	0	0
2022	2022-07-13	La Plana	OM	2	3	5	1	0	1	0
2022	2022-07-13	La Plana	OM	2	3	6	0	0	0	0
2022	2022-07-13	La Plana	OM	2	4	7	0	0	0	0
2022	2022-07-13	La Plana	OM	2	4	8	2	0	2	0
2022	2022-07-13	La Plana	OM	2	5	9	0	0	0	0
2022	2022-07-13	La Plana	OM	2	5	10	0	0	0	0
2022	2022-07-13	La Plana	OM	2	6	11	0	0	0	0
2022	2022-07-13	La Plana	OM	2	6	12	0	0	0	0
2022	2022-07-13	La Plana	OM	2	7	13	0	0	0	0
2022	2022-07-13	La Plana	OM	2	7	14	0	0	0	0
2022	2022-07-13	La Plana	OM	2	8	15	0	0	0	0
2022	2022-07-13	La Plana	OM	2	8	16	0	0	0	0
2022	2022-07-13	La Plana	OM	2	9	17	0	0	0	0
2022	2022-07-13	La Plana	OM	2	9	18	0	0	0	0
2022	2022-07-13	La Plana	OM	2	10	19	0	0	0	0
2022	2022-07-13	La Plana	OM	2	10	20	0	0	0	0
2022	2022-07-13	La Plana	OM	3	1	1	0	0	0	0
2022	2022-07-13	La Plana	OM	3	1	2	0	0	0	0
2022	2022-07-13	La Plana	OM	3	2	3	0	0	0	0
2022	2022-07-13	La Plana	OM	3	2	4	4	0	4	0
2022	2022-07-13	La Plana	OM	3	3	5	0	0	0	0
2022	2022-07-13	La Plana	OM	3	3	6	0	0	0	0
2022	2022-07-13	La Plana	OM	3	4	7	1	0	1	0
2022	2022-07-13	La Plana	OM	3	4	8	0	0	0	0
2022	2022-07-13	La Plana	OM	3	5	9	0	0	0	0
2022	2022-07-13	La Plana	OM	3	5	10	1	0	1	0
2022	2022-07-13	La Plana	OM	3	6	11	0	0	0	0
2022	2022-07-13	La Plana	OM	3	6	12	1	0	1	0
2022	2022-07-13	La Plana	OM	3	7	13	1	0	1	0
2022	2022-07-13	La Plana	OM	3	7	14	0	0	0	0
2022	2022-07-13	La Plana	OM	3	8	15	0	0	0	0
2022	2022-07-13	La Plana	OM	3	8	16	1	0	1	0
2022	2022-07-13	La Plana	OM	3	9	17	0	0	0	0
2022	2022-07-13	La Plana	OM	3	9	18	0	0	0	0
2022	2022-07-13	La Plana	OM	3	10	19	0	0	0	0
2022	2022-07-13	La Plana	OM	3	10	20	2	0	2	0
2022	2022-07-13	La Plana	OM	4	1	1	0	0	0	0
2022	2022-07-13	La Plana	OM	4	1	2	0	0	0	0
2022	2022-07-13	La Plana	OM	4	2	3	0	0	0	0
2022	2022-07-13	La Plana	OM	4	2	4	0	0	0	0
2022	2022-07-13	La Plana	OM	4	3	5	0	0	0	0
2022	2022-07-13	La Plana	OM	4	3	6	0	0	0	0
2022	2022-07-13	La Plana	OM	4	4	7	0	0	0	0
2022	2022-07-13	La Plana	OM	4	4	8	0	0	0	0
2022	2022-07-13	La Plana	OM	4	5	9	0	0	0	0
2022	2022-07-13	La Plana	OM	4	5	10	0	0	0	0
2022	2022-07-13	La Plana	OM	4	6	11	0	0	0	0
2022	2022-07-13	La Plana	OM	4	6	12	0	0	0	0
2022	2022-07-13	La Plana	OM	4	7	13	0	0	0	0
2022	2022-07-13	La Plana	OM	4	7	14	0	0	0	0
2022	2022-07-13	La Plana	OM	4	8	15	0	0	0	0
2022	2022-07-13	La Plana	OM	4	8	16	0	0	0	0
2022	2022-07-13	La Plana	OM	4	9	17	0	0	0	0
2022	2022-07-13	La Plana	OM	4	9	18	0	0	0	0
2022	2022-07-13	La Plana	OM	4	10	19	1	0	1	0
2022	2022-07-13	La Plana	OM	4	10	20	0	0	0	0
2022	2022-08-01	Paulònia	OM	1	1	1	1	0	1	0
2022	2022-08-01	Paulònia	OM	1	1	2	0	0	0	0
2022	2022-08-01	Paulònia	OM	1	2	3	2	0	2	1
2022	2022-08-01	Paulònia	OM	1	2	4	0	0	0	0
2022	2022-08-01	Paulònia	OM	1	3	5	0	0	0	0
2022	2022-08-01	Paulònia	OM	1	3	6	0	0	0	0
2022	2022-08-01	Paulònia	OM	1	4	7	0	0	0	0
2022	2022-08-01	Paulònia	OM	1	4	8	0	0	0	0
2022	2022-08-01	Paulònia	OM	1	5	9	0	0	0	0
2022	2022-08-01	Paulònia	OM	1	5	10	0	0	0	0
2022	2022-08-01	Paulònia	OM	1	6	11	0	0	0	0
2022	2022-08-01	Paulònia	OM	1	6	12	0	0	0	1
2022	2022-08-01	Paulònia	OM	1	7	13	0	0	0	0
2022	2022-08-01	Paulònia	OM	1	7	14	0	0	0	0
2022	2022-08-01	Paulònia	OM	1	8	15	0	0	0	0
2022	2022-08-01	Paulònia	OM	1	8	16	0	0	0	0
2022	2022-08-01	Paulònia	OM	1	9	17	0	0	0	0
2022	2022-08-01	Paulònia	OM	1	9	18	1	0	1	1
2022	2022-08-01	Paulònia	OM	1	10	19	0	0	0	0
2022	2022-08-01	Paulònia	OM	1	10	20	0	0	0	0
2022	2022-08-01	Paulònia	OM	2	1	1	0	0	0	0
2022	2022-08-01	Paulònia	OM	2	1	2	0	0	0	0
2022	2022-08-01	Paulònia	OM	2	2	3	0	0	0	0
2022	2022-08-01	Paulònia	OM	2	2	4	0	0	0	0
2022	2022-08-01	Paulònia	OM	2	3	5	0	0	0	0
2022	2022-08-01	Paulònia	OM	2	3	6	0	0	0	0
2022	2022-08-01	Paulònia	OM	2	4	7	0	0	0	1
2022	2022-08-01	Paulònia	OM	2	4	8	0	0	0	1
2022	2022-08-01	Paulònia	OM	2	5	9	0	0	0	0
2022	2022-08-01	Paulònia	OM	2	5	10	0	0	0	0
2022	2022-08-01	Paulònia	OM	2	6	11	0	0	0	1
2022	2022-08-01	Paulònia	OM	2	6	12	0	0	0	0
2022	2022-08-01	Paulònia	OM	2	7	13	0	0	0	0
2022	2022-08-01	Paulònia	OM	2	7	14	0	0	0	1
2022	2022-08-01	Paulònia	OM	2	8	15	0	0	0	0
2022	2022-08-01	Paulònia	OM	2	8	16	0	0	0	0
2022	2022-08-01	Paulònia	OM	2	9	17	0	0	0	0
2022	2022-08-01	Paulònia	OM	2	9	18	0	0	0	0
2022	2022-08-01	Paulònia	OM	2	10	19	0	0	0	0
2022	2022-08-01	Paulònia	OM	2	10	20	0	0	0	0
2022	2022-08-01	Paulònia	OM	3	1	1	1	0	1	0
2022	2022-08-01	Paulònia	OM	3	1	2	0	0	0	0
2022	2022-08-01	Paulònia	OM	3	2	3	0	0	0	0
2022	2022-08-01	Paulònia	OM	3	2	4	0	0	0	0
2022	2022-08-01	Paulònia	OM	3	3	5	0	0	0	0
2022	2022-08-01	Paulònia	OM	3	3	6	0	0	0	1
2022	2022-08-01	Paulònia	OM	3	4	7	0	0	0	0
2022	2022-08-01	Paulònia	OM	3	4	8	1	0	1	1
2022	2022-08-01	Paulònia	OM	3	5	9	0	0	0	0
2022	2022-08-01	Paulònia	OM	3	5	10	0	0	0	0
2022	2022-08-01	Paulònia	OM	3	6	11	0	0	0	0
2022	2022-08-01	Paulònia	OM	3	6	12	5	0	5	1
2022	2022-08-01	Paulònia	OM	3	7	13	0	0	0	0
2022	2022-08-01	Paulònia	OM	3	7	14	0	0	0	0
2022	2022-08-01	Paulònia	OM	3	8	15	0	0	0	0
2022	2022-08-01	Paulònia	OM	3	8	16	0	0	0	0
2022	2022-08-01	Paulònia	OM	3	9	17	0	0	0	1
2022	2022-08-01	Paulònia	OM	3	9	18	2	0	2	1
2022	2022-08-01	Paulònia	OM	3	10	19	0	0	0	0
2022	2022-08-01	Paulònia	OM	3	10	20	0	0	0	0
2022	2022-08-01	Paulònia	OM	4	1	1	1	0	1	0
2022	2022-08-01	Paulònia	OM	4	1	2	2	0	2	1
2022	2022-08-01	Paulònia	OM	4	2	3	0	0	0	0
2022	2022-08-01	Paulònia	OM	4	2	4	3	0	3	1
2022	2022-08-01	Paulònia	OM	4	3	5	0	0	0	0
2022	2022-08-01	Paulònia	OM	4	3	6	0	0	0	0
2022	2022-08-01	Paulònia	OM	4	4	7	0	0	0	0
2022	2022-08-01	Paulònia	OM	4	4	8	0	0	0	1
2022	2022-08-01	Paulònia	OM	4	5	9	0	0	0	0
2022	2022-08-01	Paulònia	OM	4	5	10	0	0	0	1
2022	2022-08-01	Paulònia	OM	4	6	11	0	0	0	0
2022	2022-08-01	Paulònia	OM	4	6	12	0	0	0	0
2022	2022-08-01	Paulònia	OM	4	7	13	0	0	0	1
2022	2022-08-01	Paulònia	OM	4	7	14	0	0	0	0
2022	2022-08-01	Paulònia	OM	4	8	15	0	0	0	1
2022	2022-08-01	Paulònia	OM	4	8	16	0	0	0	1
2022	2022-08-01	Paulònia	OM	4	9	17	0	0	0	0
2022	2022-08-01	Paulònia	OM	4	9	18	0	0	0	0
2022	2022-08-01	Paulònia	OM	4	10	19	0	0	0	2
2022	2022-08-01	Paulònia	OM	4	10	20	0	0	0	1
